# Supplementary material for: Comprehensive analysis of draft genomes of two closely related pseudomonas syringae phylogroup 2b strains infecting mono- and dicotyledon host plants
Source: BMC Genomics. 2016 Dec 28;17(Suppl 14):1010. doi: 10.1186/s12864-016-3358-y (PMC5249006; doi:10.1186/s12864-016-3358-y)
Supplement: Additional file 1: — Results of the artificial inoculation of plants with Pseudomonas syringae strains 1845 and 2507 (XLSX 50 kb) [file 12864_2016_3358_MOESM1_ESM.xlsx]

## Sheet: Additional File 1
Additional File 1: Results of the artificial inoculation of plants with Pseudomonas syringae strains 1845 and 2507
Experiment variants:
I—excised cotyledon assay (score: 0—no symptoms; 1 to 5—length (cm) of brown stripes starting from the inoculation site)
II—infiltration of the true leaf (score: from 1 to 4)
III—inoculation of seeds (germinative energy decrease, %)
Strain	Species	Cultivar	Methods of inoculation, lesion score
			I		II		III
			106CFU/ml	108CFU/ml	106CFU/ml	108CFU/ml	106CFU/ml	108CFU/ml
1845	Triticum aestivumL.	“Moskovskaya 39”	0	1.54	0	1.2	7.9	16.6
2507	-	-	2.63	3.21	1.9	3.1	23.1	45.3
1845	Secale cereale	“Saratovskaya 7”	0	1	0	1.3	5.4	10.1
2507	-	-	1.56	4.2	1.6	3.4	12.4	31.9
1845	Hordeum vulgareL.	“Josephine”	0.51	1.4	0.4	1.2	10.7	19.1
2507	-	-	2.54	5.2	1.9	4	34.2	73
1845	Helianthus annuusL.	“Saney”	3.54	4.5	2.4	3.3	39.1	64.1
2507	-	-	1	1.53	0.2	1	6.3	20.1
1845	Latuca sativaL.	“MoscowTeplichnyi”	2.43	4.22	3.2	4	41.2	68.7
2507	-	-	0.78	2.1	0	1	5.3	23.7
1845	Brassica oleraceaL.	“Snowball”	3.01	4.34	2	3.5	23.3	78.3
2507	-	-	0.45	2.06	0	1	9.8	21.2
1845	Brassica napusL.	“Griffin”	4.82	6.1	2.4	3.1	10.2	52
2507	-	-	0	1.35	0	1.1	4.5	11
1845	Brassica rapaL.	“Geisha”	3.98	5.15	2.1	3.4	32.1	66.5
2507	-	-	0	2.54	0.2	1.2	5.9	16
1845	Brassica juncea(L.) Czern.	“Florida broadleaf”	2.05	3.04	1.3	2.6	12.1	43.2
2507	-	-	0	1.02	0	0.9	3.5	9.1
Control (water)	-	-	0	0	0	0	0	0
НСР95	-	-	0.59	0.45	0.32	0.4	12.4	10.3
