# Supplementary material for: Comprehensive analysis of draft genomes of two closely related pseudomonas syringae phylogroup 2b strains infecting mono- and dicotyledon host plants
Source: BMC Genomics. 2016 Dec 28;17(Suppl 14):1010. doi: 10.1186/s12864-016-3358-y (PMC5249006; doi:10.1186/s12864-016-3358-y)
Supplement: Additional file 2: — List of Pseudomonas syringae strains selected for phylogenetic analysis (XLSX 57 kb) [file 12864_2016_3358_MOESM2_ESM.xlsx]

## Sheet: Additional File 2
Additional File 2: List of Pseudomonas syringae strains selected for phylogenetic analysis
Strain	Identification at reception	Substrate	Substrate category	Phylogroup	NCBI genome accession number	Host class	cts-based phylogenetic analysis	MLST-based phylogenetic analysis	core and pan-genome analysis	ANI analysis
1845	P. syringae	Helianthus annuus	Plant	PG 02		dicot	+	+	+	+
2507	P. syringae	Triticum aestivum	Plant	PG 02		monocot	+	+	+	+
B64	P. syringae	Triticum aestivum	Plant	PG 02	NZ_CM001763.1	monocot	+	+	+	+
SM	P. syringae	Triticum aestivum	Plant	PG 02	NZ_CM001986.1	monocot	+	+	+	+
BRIP34876	P. syringae	Triticum aestivum	Plant	PG 02	AMXK00000000	monocot	+	+	+	+
BRIP34881	P. syringae	Secale cereale	Plant	PG 02	AMXL00000000	monocot	+	+	+	+
BRIP39023	P. syringae	Secale cereale	Plant	PG 02	AMZX00000000	monocot	+	+	+	+
CRAFRU12	P. syringae	Corylus avellana	Plant	PG 02	ATSV00000000	dicot	+	+	+	-
DSM50252	P. syringae	Beta vulgaris	Plant	PG 02	AEAN00000000	dicot	+	+	+	-
HS191	P. syringae	Panicum miliaceum	Plant	PG 02	Z_CP006256.1	monocot	+	+	+	-
B301D	P. syringae	Pyrus communis	Plant	PG 02	CP005969.1	dicot	+	+	+	-
PP1	P. syringae	Pisum sativum	Plant	PG 02	AUZR00000000	dicot	+	+	+	-
CC1458	P. syringae	Primula sp	Plant	PG 02b	AVEN00000000	dicot	+	+	+	-
CC440	P. syringae	Cucumis melo	Plant	PG 02b	AVEC00000000	dicot	+	+	+	-
CC94	P. syringae	Cucumis melo	Plant	PG 02d	AVEA00000000	dicot	+	+	+	-
B728a	P. syringae pv. syringae	Phaseolus vulgaris	Plant	PG 02d	CP000075.1	dicot	+	+	+	+
CC457	P. syringae	Cucumis melo	Plant	PG 02b	AVEB00000000	dicot	+	+	+	-
ISPave013	P. syringae pv. avellanea	Corylus avellana	Plant	PG 02b	NZ_AKCJ00000000	dicot	+	+	+	+
ISPave037	P. syringae pv. avellanea	Corylus avellana	Plant	PG 02b	AKCK00000000	dicot	+	+	+	+
M301072	P. syringae pv. Japonica	Hordeum vulgare	Plant	PG 02b	AEAH00000000	monocot	+	+	+	-
DC3000	P. syringae pv. tomato	Solanum lycopersicum	Plant	PG 01a	NC_004578	dicot	+	+	-	+
ICMP18804	P. syringae	Actinidia chinensis	Plant	PG 02	ANJE00000000	dicot	+	-	-	-
ICMP18807	P. syringae	Actinidia chinensis	Plant	PG 02	AOKG00000000	dicot	+	-	-	-
ICMP3923	P. syringae	Actinidia chinensis	Plant	PG 02	AOJV00000000	dicot	+	-	-	-
ICMP9617	P. syringae	Corylus avellana	Plant	PG 02	AOKP00000000	dicot	+	-	-	-
LMG5095	P. syringae			PG 02	JFZI00000000		+	-	-	-
CC1586	P. syringae	Lake water	Fresh water & epilithic biofilm	PG 10c			+	-	-	-
BS0002	P. viridiflava	Actinidia deliciosa	Plant	PG 07a		dicot	+	-	-	-
UB246	P. syringae	Stream water	Fresh water & epilithic biofilm	PG 13a	AVEQ00000000		+	-	-	-
CFBP2067	P. syringae pv. helianthi	Helianthus annuus	Plant	PG 06		dicot	+	-	-	-
CC1582	P. syringae	Epilithic biofilm	Fresh water & epilithic biofilm	PG 07a	AVDW00000000		+	-	-	-
CC1583	P. syringae	Epilithic biofilm	Fresh water & epilithic biofilm	PG 10a	AVEF00000000		+	-	-	-
PSy642	P. syringae pv. syringae	Unidentified plant on Virginia campus	Plant	PG 02c			+	-	-	-
MAFF301020	P. syringae pv. mori	Morus alba	Plant	PG 03	AEAG00000000	dicot	+	-	-	-
CMO0085	P. syringae	Rain	Precipitations	PG 08			+	-	-	-
CMO0110	P. syringae	Rain	Precipitations	PG 07a			+	-	-	-
CCE0915	P. syringae	Litter	Litter	PG 13a			+	-	-	-
LYR0002	P. syringae	Rain	Precipitations	PG 03			+	-	-	-
1_6	P. syringae pv. oryzae	Oryza sativa	Plant	PG 04	ABZR00000000	monocot	+	-	-	-
TA043	P. syringae	Primula sp	Plant	PG 07a	AVDV00000000	dicot	+	-	-	-
CMW0020	P. syringae	River water	Fresh water & epilithic biofilm	PG 09c			+	-	-	-
SZ0045	P. syringae	Stream water	Fresh water & epilithic biofilm	PG 02c			+	-	-	-
CCE0103	P. syringae	Alpine meadow	Snowpack	PG 10a			+	-	-	-
CLA0302	P. syringae	Litter	Litter	PG 13b			+	-	-	-
CC1630	P. syringae	Onobrychis viciifolia	Plant	PG 01a	AVED00000000	dicot	+	-	-	-
CC1470	P. syringae	Stream water	Fresh water & epilithic biofilm	PG 02d			+	-	-	-
CCE0100	P. syringae	Alpine meadow	Snowpack	PG 10d			+	-	-	-
CC1557	P. syringae	Alpine meadow	Snowpack	PG 10b	AVEH00000000		+	-	-	-
CC1559	P. syringae	Alpine meadow	Snowpack	PG 01b	AVEG00000000		+	-	-	-
TA0002	P. syringae	Stream water	Fresh water & epilithic biofilm	PG 07a			+	-	-	-
T1	P. syringae pv. tomato	Solanum lycopersicum	Plant	PG 01a		dicot	+	-	-	-
TA0006	P. syringae	Stream water	Fresh water & epilithic biofilm	PG 09b			+	-	-	-
SZ0030	P. syringae	Stream water	Fresh water & epilithic biofilm	PG 02c			+	-	-	-
508	P. syringae	Malus pumila, leaf	Plant	PG 02c		dicot?	+	-	-	-
PavBPIC631	P. avellanea Type strain	Corylus avellana	Plant	PG 01b		dicot	+	-	-	-
CCV0213	P. syringae	Stream water	Fresh water & epilithic biofilm	PG 10g			+	-	-	-
MAFF301315	P. syringae pv. lachrymans	Cucumis sativus	Plant	PG 03	AEAF00000000		+	-	-	-
PsyCit7	P. syringae pv. syringae	Plant in Tech campus	Plant	PG 02a	AEAJ00000000		+	-	-	-
CC1416	P. syringae	Epilithic biofilm	Fresh water & epilithic biofilm	PG 01b	AVEP00000000		+	-	-	-
CC1417	P. syringae	Epilithic biofilm	Fresh water & epilithic biofilm	PG 09a	AVEO00000000		+	-	-	-
USA0102	P. syringae	Stream water	Fresh water & epilithic biofilm	PG 10a			+	-	-	-
CCV0567	P. syringae	Litter	Litter	PG 13b			+	-	-	-
83.1	P. cichorii		Plant	PG 11			+	-	-	-
USA0032	P. syringae	Stream water	Fresh water & epilithic biofilm	PG 10e			+	-	-	-
CFBP4407	P. cichorii	Lactuca sativa	Plant	PG 11		dicot	+	-	-	-
MAFF302941	P. syringae pv. miricae	Myrica rubra	Plant	PG 03		dicot	+	-	-	-
PmaES4326	P. cannabina pv. Asilensis	Raphanus sativus	Plant	PG 05	AEAK00000000		+	-	-	-
GAW0203	P. syringae	Irrigation canal water	Fresh water & epilithic biofilm	PG 08			+	-	-	-
USA0035	P. syringae	Stream water	Fresh water & epilithic biofilm	PG 02e			+	-	-	-
CSZ0761	P. syringae	Alpine meadow	Snowpack	PG 01b			+	-	-	-
CC1629	P. syringae	Avena sativa	Plant	PG 04	AVEE00000000	dicot	+	-	-	-
TA0019	P. syringae	Stream water	Fresh water & epilithic biofilm	PG 10b			+	-	-	-
M302091	P. syringae pv. actinidae	Actinidia deliciosa	Plant	PG 01b	AEAL00000000	dicot	+	-	-	-
CC0301	P. syringae	Cucumis melo	Plant	PG 02d		dicot	+	-	-	-
TA0003	P. syringae	Stream water	Fresh water & epilithic biofilm	PG 10b			+	-	-	-
GAW0112	P. syringae	Irrigation canal water	Fresh water & epilithic biofilm	PG 12a			+	-	-	-
GAW0113	P. syringae	Irrigation canal water	Fresh water & epilithic biofilm	PG 12b			+	-	-	-
H5E1	P. syringae pv. Pisi	Pisum sativum	Plant	PG 02b		dicot	+	-	-	-
CC1524	P. syringae	Stream water	Fresh water & epilithic biofilm	PG 09a	AVEK00000000		+	-	-	-
CC1513	P. syringae	Hutchinsia alpina	Plant	PG 04	AVEL00000000	dicot	+	-	-	-
CC1427	P. syringae	Epilithic biofilm	Fresh water & epilithic biofilm	PG 01b			+	-	-	-
CLA0275	P. syringae	Litter	Litter	PG 10b			+	-	-	-
PA459	P. syringae pv. actinidiae	Actinidia chinensis	Plant	PG 01b	http://pacu.facom.ufms.br/blast_kiwi/blast.html	dicot	+	-	-	-
CCE0153	P. syringae	Stream water	Fresh water & epilithic biofilm	PG 10f			+	-	-	-
CC1532	P. syringae	Lake water	Fresh water & epilithic biofilm	PG 09a			+	-	-	-
1448A	P. syringae pv. Phaseolicola	Ethiopia	Phaseolus vulgaris	Pph1448A	http://genome.ppws.vt.edu/cgi-bin/MLST/home.pl		+	-	-	+
FMU107	P. viridiflava	Brassica rapa subspecies pekinensis	Plant	PG 07b		dicot	+	-	-	-
6B4	P. rhizosphaerae	Water phase of Cloud	Fresh water & epilithic biofilm	P. rhizosphaerae			+	-	-	-
