# Supplementary material for: Comprehensive analysis of draft genomes of two closely related pseudomonas syringae phylogroup 2b strains infecting mono- and dicotyledon host plants
Source: BMC Genomics. 2016 Dec 28;17(Suppl 14):1010. doi: 10.1186/s12864-016-3358-y (PMC5249006; doi:10.1186/s12864-016-3358-y)
Supplement: Additional file 3: — Main morphological, cultural, and biochemical properties of the Pseudomonas syringae bacterial strains isolated from sunflower and wheat in different regions of the Russian Federation (XLSX 49 kb) [file 12864_2016_3358_MOESM3_ESM.xlsx]

## Sheet: Sheet1
Additional File 3: Main morphological, cultural, and biochemical properties of the Pseudomonas syringae bacterial strains isolated from sunflower and wheat in different regions of the Russian Federation
Test	Pseudomonas syringae pv. syringae ATCC 19310T	1845	2507
Gram stain	-	-	-
Oxidase	-	-	-
Fluorescence	+	+	+
O/F	О	О	О
Production of levan	+	+	+
Pectolytic properties	-	-	-
Arginine hydrolase	-	-	-
HR on pelargonium and tobacco	+	+	+
Nitrate reduction	-	-	-
Hydrolysis of gelatin	+	+	+
Esculin	+	+	+
Starch hydrolysis	-	-	-
Hydrolysis of tweens	-	-	-
Hydrolysis of casein	+	+	+
Sodium 2-ketogluconate	+	+	+
Simmons citrate	+	+	+
Tyrosine-containing medium	-	-	-
Presence of urease	-	-	-
Presence of phosphatase	+	+	+
H2S from cysteine	-	-	-
Sorbitol	+	+	+
Mannitol	+/-	+	+
Glycerol	+	+	+
Trehalose	-	-	-
Fructose	+	+	+
Sucrose	+	+	+
Glucose	+	+	+
Rhamnose	+	+	+
