# Supplementary material for: Comprehensive analysis of draft genomes of two closely related pseudomonas syringae phylogroup 2b strains infecting mono- and dicotyledon host plants
Source: BMC Genomics. 2016 Dec 28;17(Suppl 14):1010. doi: 10.1186/s12864-016-3358-y (PMC5249006; doi:10.1186/s12864-016-3358-y)
Supplement: Additional file 4: — Pairwise ANI values for the strains of phylogroup 29 (XLSX 50 kb) [file 12864_2016_3358_MOESM4_ESM.xlsx]

## Sheet: Additional File 4
Additional File 1: Pairwise ANI values for the strains of phylogroup 2
M - strains infecting monocots
D - strains infecting dicots
Indicate russians strain
	M	D	D	M	D	M	D	D	D	M	D	D	M
	B64	1845	1448A	SM	ISPaVe037	2507	B728a	NCPPB3335	ISPaVe013	BRIP34876	DSM50252	DC3000	BRIP39023
B64	100	98.25	89.56	98.29	96.52	98.38	95.09	89.57	96.49	98.57	98.42	87.73	94.6
1845	98.34	100	89.46	98.33	96.48	98.07	95.04	89.57	96.43	98.11	98.44	87.72	94.61
1448A	89.56	89.46	100	89.57	89.65	89.47	89.68	97.81	89.57	89.52	89.64	88.2	89.94
SM	98.29	98.19	89.57	100	96.47	98.1	95.02	89.61	96.44	98.1	98.28	87.79	94.58
ISPaVe037	96.53	96.49	89.65	96.48	100	96.5	95.52	89.75	98.11	96.53	96.62	87.79	95.25
2507	98.51	98.13	89.47	98.31	96.49	100	95.01	89.59	96.46	98.4	98.37	87.71	94.55
B728a	95.09	95.04	89.69	95.02	95.51	94.96	100	89.75	95.49	95.07	95.33	87.97	94.55
ISPaVe013	96.5	96.45	89.58	96.45	98.11	96.46	95.49	89.71	100	96.54	96.56	87.9	95.16
BRIP34876	98.68	98.14	89.52	98.26	96.52	98.35	95.1	89.58	96.55	100	98.39	87.74	94.56
BRIP34881	98.66	98.09	89.52	98.22	96.53	98.31	95.09	89.59	96.55	99.65	98.39	87.75	94.56
DSM50252	98.42	98.43	89.64	98.28	96.6	98.36	95.34	89.72	96.55	98.38	100	87.89	94.81
DC3000	87.73	87.73	88.2	87.79	87.79	87.71	87.97	88.24	87.9	87.74	87.88	100	87.65
BRIP39023	94.6	94.61	89.95	94.59	95.24	94.51	94.55	90.03	95.15	94.55	94.81	87.65	100
