# Supplementary material for: Comprehensive analysis of draft genomes of two closely related pseudomonas syringae phylogroup 2b strains infecting mono- and dicotyledon host plants
Source: BMC Genomics. 2016 Dec 28;17(Suppl 14):1010. doi: 10.1186/s12864-016-3358-y (PMC5249006; doi:10.1186/s12864-016-3358-y)
Supplement: Additional file 8: — Pan-genome for the strains of phylogroup 2. Summary table (XLSX 349 kb) [file 12864_2016_3358_MOESM8_ESM.xlsx]

## Sheet: Additional File 8
Additional File 8: Pan-genome for the strains of phylogroup 2. Summary table
1—gene is present
0—gene is absent
M - strains infecting monocots
D - strains infecting dicots
indicate russian strains
	M	M	M	D	D	D	D	M	M	M	M	D	D	D	D	D	D	M	D	D
COG-group	B64	BRIP34881	BRIP34876	B728a	DSM50252	1845	CC440	2507	HS191	M301072	BRIP39023	CC1458	CC457	PP1	ISPaVe013	CC94	B301D	SM	CRAFRU12	ISPaVe037
YP_236562.1	1	1	1	1	1	1	1	1	1	1	1	1	1	1	1	1	1	1	1	1
WP_024662912.1	0	0	0	0	0	0	0	0	0	0	0	0	1	0	0	0	0	0	0	0
WP_024692642.1	0	0	0	0	0	0	0	0	0	0	0	1	0	0	0	0	0	0	0	0
YP_234302.1	1	1	1	1	1	1	1	1	1	1	1	1	1	1	1	1	1	1	1	1
WP_003313466.1	0	0	0	0	0	0	0	0	0	1	0	0	0	0	0	0	0	0	0	0
WP_003396545.1	0	0	0	0	1	0	0	0	0	0	0	0	0	0	0	0	0	0	0	0
WP_024662871.1	0	0	0	0	0	0	0	0	0	0	0	0	1	0	0	0	0	0	0	0
YP_236549.1	1	1	1	1	1	1	1	1	1	1	1	1	1	1	1	1	1	1	1	1
WP_003396647.1	0	0	0	0	1	0	0	0	0	0	0	0	0	0	0	0	0	0	0	0
WP_025168179.1	1	0	0	0	0	0	0	0	0	0	0	0	0	0	0	0	0	0	0	0
WP_003312466.1	0	0	0	0	0	0	0	0	0	1	0	0	0	0	0	0	0	0	0	0
peg.2469	0	0	0	0	0	0	0	1	0	0	0	0	0	0	0	0	0	0	0	0
YP_236950.1	1	1	1	1	1	1	1	1	1	1	1	1	1	1	1	1	1	1	1	1
WP_050594000.1	0	0	0	0	0	0	0	0	0	0	0	0	0	0	0	1	0	0	0	0
YP_234687.1	1	1	1	1	1	1	1	1	1	1	1	1	1	1	1	1	1	1	1	1
WP_003396551.1	0	0	0	0	1	0	0	0	0	0	0	0	0	0	0	0	0	0	0	0
WP_003315002.1	0	0	0	0	0	0	0	0	0	1	0	0	0	0	0	0	0	0	0	0
YP_233288.1	1	1	1	1	1	1	1	1	1	1	1	1	1	1	1	1	1	1	1	1
YP_236299.1	1	1	1	1	1	1	1	1	1	1	1	1	1	1	1	1	1	1	1	1
WP_046719829.1	0	0	0	0	0	0	0	0	1	0	0	0	0	0	0	0	0	0	0	0
WP_003313414.1	0	0	0	0	0	0	0	0	0	1	0	0	0	0	0	0	0	0	0	0
YP_233959.1	1	1	1	1	1	1	1	1	1	1	1	1	1	1	1	1	1	1	1	1
YP_233782.1	1	1	1	1	1	1	1	1	1	1	1	1	1	1	1	1	1	1	1	1
WP_046720242.1	0	0	0	0	0	0	0	0	1	0	0	0	0	0	0	0	0	0	0	0
WP_004403594.1	0	0	0	0	1	0	0	0	0	0	0	0	0	0	0	0	0	0	0	0
YP_237130.1	1	1	1	1	1	1	1	1	1	1	1	1	1	1	1	1	1	1	1	1
YP_236010.1	1	1	1	1	1	1	1	1	1	1	1	1	1	1	1	1	1	1	1	1
WP_024642276.1	0	0	0	0	0	0	0	0	0	0	0	0	0	0	0	1	0	0	0	0
YP_237120.1	1	1	1	1	1	1	1	1	1	1	1	1	1	1	1	1	1	1	1	1
WP_003394354.1	0	0	0	0	1	0	0	0	0	0	0	0	0	0	0	0	0	0	0	0
WP_003393003.1	0	0	0	0	1	0	0	0	0	1	0	0	0	0	0	0	0	0	0	0
YP_237979.1	1	1	1	1	1	1	1	1	1	1	1	1	1	1	1	1	1	1	1	1
WP_046719835.1	0	0	0	0	0	0	0	0	1	0	0	0	0	0	0	0	0	0	0	0
WP_032626243.1	0	0	0	0	0	0	0	0	0	0	0	0	0	0	0	0	1	0	0	0
YP_236692.1	1	1	1	1	1	1	1	1	1	1	1	1	1	1	1	1	1	1	1	1
YP_234898.1	1	1	1	1	1	1	1	1	1	1	1	1	1	1	1	1	1	1	1	1
WP_024662779.1	0	0	0	0	0	0	0	0	0	0	0	0	1	0	0	0	0	0	0	0
YP_236930.1	1	1	1	1	1	1	1	1	1	1	1	1	1	1	1	1	1	1	1	1
WP_024647937.1	0	0	0	0	0	0	0	0	0	0	0	0	0	1	0	0	0	0	0	0
YP_234378.1	1	1	1	1	1	1	1	1	1	1	1	1	1	1	1	1	1	1	1	1
YP_237215.1	1	1	1	1	1	1	1	1	1	1	1	1	1	1	1	1	1	1	1	1
YP_234205.1	1	1	1	1	1	1	1	1	1	1	1	1	1	1	1	1	1	1	1	1
WP_046720147.1	0	0	0	0	0	0	0	0	1	0	0	0	0	0	0	0	0	0	0	0
YP_236968.1	1	1	1	1	1	1	1	1	1	1	1	1	1	1	1	1	1	1	1	1
WP_024641838.1	0	0	0	0	0	0	0	0	0	0	0	0	0	0	0	1	0	0	0	0
YP_236366.1	1	1	1	1	1	1	1	1	1	1	1	1	1	1	1	1	1	1	1	1
YP_234384.1	1	1	1	1	1	1	1	1	1	1	1	1	1	1	1	1	1	1	1	1
WP_003408605.1	0	0	0	0	0	0	0	0	0	0	0	0	0	0	1	0	0	0	0	0
YP_237235.1	1	1	1	1	1	1	1	1	1	1	1	1	1	1	1	1	1	1	1	1
YP_236400.1	1	1	1	1	1	1	1	1	1	1	1	1	1	1	1	1	1	1	1	1
WP_003313772.1	0	0	0	0	0	0	0	0	0	1	0	0	0	0	0	0	0	0	0	0
peg.4148	0	0	0	0	0	1	0	1	0	0	0	0	0	0	0	0	0	0	0	0
peg.4146	0	0	0	0	0	0	0	1	0	0	0	0	0	0	0	0	0	0	0	0
YP_234697.1	1	1	1	1	1	1	1	1	1	1	1	1	1	1	1	1	1	1	1	1
YP_236131.1	1	1	1	1	1	1	1	1	1	1	1	1	1	1	1	1	1	1	1	1
YP_233946.1	1	1	1	1	1	1	1	1	1	1	1	1	1	1	1	1	1	1	1	1
YP_235889.1	1	1	1	1	1	1	1	1	1	1	0	1	1	0	0	0	0	1	1	0
WP_024692122.1	0	0	0	0	0	0	0	0	0	0	0	1	0	0	0	0	0	0	0	0
YP_233127.1	1	1	1	1	1	1	1	1	1	1	1	1	1	1	1	1	1	1	1	1
WP_024663349.1	0	0	0	0	0	0	0	0	0	0	0	0	1	0	0	0	0	0	0	0
YP_237209.1	1	1	1	1	1	1	1	1	1	1	1	1	1	1	1	1	1	1	1	1
YP_233495.1	1	1	1	1	1	1	1	1	1	1	1	1	1	1	1	1	1	1	1	1
YP_234747.1	1	1	1	1	1	1	1	1	1	0	1	1	1	1	1	1	0	1	1	1
YP_237229.1	1	1	1	1	1	1	1	1	1	1	1	1	1	1	1	1	1	1	1	1
YP_236853.1	1	1	1	1	1	1	1	1	1	1	1	1	1	1	1	1	1	1	1	1
YP_237798.1	1	1	1	1	1	1	1	1	1	1	1	1	1	1	1	1	1	1	1	1
YP_237158.1	1	1	1	1	1	1	1	1	1	1	1	1	1	1	1	1	1	1	1	1
WP_046718790.1	0	0	0	0	0	0	0	0	1	0	0	0	0	0	0	0	0	0	0	0
WP_024665178.1	0	0	0	0	0	0	1	0	0	0	0	0	0	0	0	0	0	0	0	0
YP_236125.1	1	1	1	1	1	1	1	1	1	1	1	1	1	1	1	1	1	1	1	1
peg.3499	0	0	0	0	0	1	0	1	0	0	0	0	0	0	0	0	0	0	0	0
peg.3498	0	0	0	0	0	1	0	1	0	0	0	0	0	0	0	0	0	0	0	0
WP_004419329.1	1	0	0	0	0	0	0	0	0	0	0	0	0	0	0	0	0	0	0	0
WP_003393118.1	0	0	0	0	1	0	0	0	0	0	0	0	0	0	0	0	0	0	0	0
WP_003411097.1	0	0	0	0	0	0	0	0	0	0	0	0	0	0	1	0	0	0	0	0
YP_233137.1	1	1	1	1	1	1	1	1	1	1	1	1	1	1	1	1	1	1	1	1
peg.3495	0	0	0	0	0	0	0	1	0	0	0	0	0	0	0	0	0	0	0	0
YP_235551.1	1	1	1	1	1	1	1	1	1	1	1	1	1	1	1	1	1	1	1	1
YP_233939.1	1	1	1	1	1	1	1	1	1	1	1	1	1	1	1	1	1	1	1	1
WP_024648066.1	0	0	0	0	0	0	0	0	0	0	0	0	0	1	0	0	0	0	0	0
WP_016568833.1	0	0	0	0	0	0	0	0	0	0	0	0	0	0	0	0	0	1	0	0
WP_003313716.1	0	0	0	0	0	0	0	0	0	1	0	0	0	0	0	0	0	0	0	0
YP_236737.1	1	1	1	1	1	1	1	1	1	1	1	1	1	1	1	1	1	1	1	1
YP_233389.1	1	1	1	1	1	1	1	1	1	1	1	1	1	1	1	1	1	1	1	1
YP_234725.1	1	1	1	1	1	1	1	1	1	1	1	1	1	1	1	1	1	1	1	1
YP_237607.1	1	1	1	1	1	1	1	1	1	1	1	1	1	1	1	1	1	1	1	1
WP_024693488.1	0	0	0	0	0	0	0	0	0	0	0	1	0	0	0	0	0	0	0	0
WP_003312298.1	0	0	0	0	0	0	0	0	0	1	0	0	0	0	0	0	0	0	0	0
YP_233126.1	1	1	1	1	1	1	1	1	1	1	1	1	1	1	1	1	1	1	1	1
YP_235600.1	1	1	1	1	1	1	1	1	1	1	1	1	1	1	1	1	1	1	1	1
WP_032634549.1	0	0	0	0	0	0	0	0	0	0	0	0	0	0	0	0	0	1	0	0
YP_235066.1	1	1	1	1	1	1	1	1	1	1	1	1	1	1	1	1	1	1	1	1
YP_233548.1	1	1	1	1	1	1	1	1	1	1	1	1	1	1	1	1	1	1	1	1
YP_234759.1	1	1	1	1	1	1	1	1	1	1	1	1	1	1	1	1	1	1	1	1
YP_234585.1	0	0	0	1	1	0	0	0	0	1	0	0	0	0	0	0	1	0	1	0
WP_046719486.1	0	0	0	0	0	0	0	0	1	0	0	0	0	0	0	0	0	0	0	0
YP_234658.1	1	1	1	1	1	1	1	1	1	1	1	1	1	1	1	1	1	1	1	1
WP_004404655.1	0	0	0	0	1	0	0	0	0	0	0	0	0	0	0	0	0	0	0	0
WP_024693480.1	0	0	0	0	0	0	0	0	0	0	0	1	0	0	0	0	0	0	0	0
WP_003381801.1	0	0	0	0	0	0	0	0	0	0	0	0	0	1	0	0	0	0	0	0
YP_233576.1	1	1	1	1	1	1	1	1	1	1	1	1	1	1	1	1	1	1	1	1
YP_237372.1	1	1	1	1	1	1	1	1	1	1	1	1	1	1	1	1	1	1	1	1
YP_237947.1	1	1	1	1	1	1	1	1	1	1	1	1	1	1	1	1	1	1	1	1
YP_235346.1	1	1	1	1	1	1	1	1	1	1	1	1	1	1	1	1	1	1	1	1
YP_233677.1	1	1	1	1	1	1	1	1	1	1	1	1	1	1	1	1	1	1	1	1
peg.2072	0	0	0	0	0	0	0	1	0	0	0	0	0	0	0	0	0	0	0	0
WP_003304088.1	0	0	0	0	0	0	0	0	0	1	0	0	0	0	0	0	0	0	0	0
YP_235247.1	1	1	1	1	1	1	1	1	1	1	1	1	1	1	1	1	1	1	1	1
YP_235050.1	1	1	1	1	1	1	1	1	1	1	1	1	1	1	1	1	1	1	1	1
YP_235433.1	1	1	1	1	1	1	1	1	1	1	1	1	1	1	0	1	1	1	1	1
WP_024650457.1	0	0	0	0	0	0	0	0	0	0	0	0	0	1	0	0	0	0	0	0
WP_025168150.1	1	0	0	0	0	0	0	0	0	0	0	0	0	0	0	0	0	0	0	0
YP_233923.1	1	1	1	1	1	1	1	1	1	1	1	1	1	1	1	1	1	1	1	1
YP_237665.1	1	1	1	1	1	1	1	1	1	1	1	1	1	1	1	1	1	1	1	1
YP_236272.1	1	1	1	1	1	1	1	1	1	1	1	1	1	1	1	1	1	1	1	1
YP_235070.1	1	1	1	1	1	1	1	1	1	0	1	1	1	1	1	1	1	1	1	1
WP_003431562.1	0	0	0	0	0	0	0	0	0	0	1	0	0	0	0	0	0	0	0	0
YP_234662.1	1	1	1	1	1	1	1	1	1	1	1	1	1	1	1	1	1	1	1	1
YP_236216.1	1	1	1	1	1	1	1	1	1	1	1	1	1	1	1	1	1	1	1	1
WP_003318328.1	0	0	0	0	0	0	0	0	0	1	0	0	0	0	0	0	0	0	0	0
WP_016568984.1	0	0	0	0	0	0	0	0	0	0	0	0	0	0	0	0	0	1	0	0
YP_233594.1	1	1	1	1	1	1	1	1	1	1	1	1	1	1	1	1	1	1	1	1
YP_237619.1	1	1	1	1	1	1	1	1	1	1	1	1	1	1	1	1	1	1	1	1
YP_233667.1	1	1	1	1	1	1	1	1	1	1	1	1	1	1	1	1	1	1	1	1
YP_234913.1	1	1	1	1	1	1	1	1	1	1	1	1	1	1	1	1	1	1	1	1
YP_237746.1	1	1	1	1	1	1	1	1	1	1	1	1	1	1	1	1	1	1	1	1
WP_003311593.1	0	0	0	0	0	0	0	0	0	1	0	0	0	0	0	0	0	0	0	0
YP_237439.1	1	1	1	1	1	1	1	1	1	1	1	1	1	1	1	1	1	1	1	1
WP_003316454.1	0	0	0	0	0	0	0	0	0	1	0	0	0	0	0	0	0	0	0	0
YP_233233.1	0	0	0	1	0	0	0	0	0	0	0	0	0	0	0	1	1	0	1	0
YP_236399.1	1	1	1	1	1	1	1	1	1	1	1	1	1	1	1	1	1	1	1	1
YP_234967.1	1	1	1	1	1	1	1	1	1	1	1	1	1	1	1	1	1	1	1	1
WP_032699895.1	0	0	0	0	0	0	0	0	0	0	0	0	0	0	1	0	0	0	0	0
YP_235988.1	0	0	0	1	1	0	1	0	1	0	1	0	1	1	1	1	1	0	1	1
WP_003395043.1	0	0	0	0	1	0	0	0	0	0	0	0	0	0	0	0	0	0	0	0
WP_003318702.1	0	0	0	0	0	0	0	0	0	1	0	0	0	0	0	0	0	0	0	0
WP_003396588.1	0	0	0	0	1	0	0	0	0	0	0	0	0	0	0	0	0	0	0	0
WP_003310631.1	0	0	0	0	0	0	0	0	0	1	0	0	0	0	0	0	0	0	0	0
YP_237890.1	1	1	1	1	1	1	1	1	1	0	1	1	1	1	1	1	1	1	1	1
YP_234390.1	1	1	1	1	1	1	1	1	1	1	1	1	1	1	1	1	1	1	1	1
YP_237308.1	1	1	1	1	1	1	1	1	1	1	1	1	1	1	1	1	1	1	1	1
YP_237963.1	1	1	1	1	1	1	1	1	1	1	1	1	1	1	1	1	1	1	1	1
WP_024650156.1	0	0	0	0	0	0	0	0	0	0	0	0	0	1	0	0	0	0	0	0
WP_003316809.1	0	0	0	0	0	0	0	0	0	1	0	0	0	0	0	0	0	0	0	0
YP_236506.1	1	1	1	1	1	1	1	1	1	1	1	1	1	1	1	1	1	1	1	1
YP_233641.1	1	1	1	1	1	1	1	1	1	1	1	1	1	1	1	1	1	1	1	1
YP_235419.1	1	1	1	1	1	1	1	1	1	1	1	1	1	1	1	1	1	1	1	1
YP_235980.1	1	1	1	1	1	1	1	1	1	1	1	1	1	1	1	1	1	1	1	1
YP_235947.1	1	1	1	1	1	1	1	1	1	1	1	1	1	1	1	1	1	1	1	1
YP_236308.1	1	1	1	1	1	1	1	1	1	1	1	1	1	1	1	1	1	1	1	1
YP_235405.1	1	1	1	1	1	1	1	1	1	1	1	1	1	1	1	1	1	1	1	1
WP_024648570.1	0	0	0	0	0	0	0	0	0	0	0	0	0	1	0	0	0	0	0	0
WP_003314400.1	0	0	0	0	0	0	0	0	0	1	0	0	0	0	0	0	0	0	0	0
YP_233469.1	1	1	1	1	1	1	1	1	1	1	1	1	1	1	1	1	1	1	1	1
YP_237027.1	1	1	1	1	1	1	1	1	1	1	1	1	1	1	1	1	1	1	1	1
WP_024647992.1	0	0	0	0	0	0	0	0	0	0	0	0	0	1	0	0	0	0	0	0
YP_234952.1	1	1	1	1	1	1	1	1	1	1	1	1	1	1	1	1	1	1	1	1
YP_236522.1	1	1	1	1	1	1	1	1	1	1	1	1	1	1	1	1	1	1	1	1
YP_235322.1	1	1	1	1	1	1	0	1	1	1	1	1	0	1	1	1	1	1	1	1
YP_235153.1	1	1	1	1	1	1	1	1	1	1	1	1	1	1	1	1	1	1	1	1
WP_046722264.1	0	0	0	0	0	0	0	0	0	0	0	0	0	0	0	0	1	0	0	0
WP_032699399.1	0	0	0	0	0	0	0	0	0	0	0	0	0	0	1	0	0	0	0	0
WP_050555266.1	0	0	0	0	0	0	0	0	0	0	0	0	0	0	0	0	0	0	0	1
YP_234644.1	1	1	1	1	1	1	1	1	1	1	0	1	1	1	1	1	1	1	1	1
WP_029573611.1	0	0	0	0	0	0	0	0	0	0	0	0	0	0	0	0	0	0	0	0
YP_235570.1	1	1	1	1	1	1	1	1	1	1	1	1	1	1	1	1	1	1	1	1
YP_233475.1	1	1	1	1	1	1	1	1	1	1	1	1	1	1	1	1	1	1	1	1
WP_032703104.1	0	0	0	0	0	0	0	0	0	0	0	0	0	0	0	0	0	0	0	1
peg.3802	0	0	0	0	0	0	0	1	0	0	0	0	0	0	0	0	0	0	0	0
YP_236619.1	1	1	1	1	1	1	1	1	1	1	1	1	1	1	1	1	1	1	1	1
YP_236104.1	1	1	1	1	1	1	1	1	1	1	1	1	1	1	1	1	1	1	1	1
YP_234293.1	1	1	1	1	1	1	1	1	1	1	1	1	1	1	1	1	1	1	1	1
YP_236639.1	1	1	1	1	1	1	1	1	1	1	1	1	1	1	1	1	1	1	1	1
WP_003313294.1	0	0	0	0	0	0	0	0	0	1	0	0	0	0	0	0	0	0	0	0
WP_003348798.1	0	0	0	0	0	0	0	0	0	0	0	0	0	1	0	0	0	0	0	0
YP_233811.1	1	1	1	1	1	1	1	1	1	1	1	1	1	1	1	1	1	1	1	1
YP_233789.1	1	1	1	1	1	1	1	1	1	1	1	1	1	1	1	1	1	1	1	1
YP_235832.1	1	1	1	1	1	1	0	1	1	1	1	1	1	1	1	1	1	0	1	1
WP_032698537.1	0	0	0	0	0	0	0	0	0	0	0	0	0	0	1	0	0	0	0	0
YP_237544.1	1	1	1	1	1	1	1	1	1	1	1	1	1	1	1	1	1	1	1	1
YP_234802.1	1	1	1	1	1	1	1	1	1	1	1	1	1	1	1	1	1	1	1	1
WP_032609318.1	0	0	0	0	0	0	0	0	0	0	1	0	0	0	0	0	0	0	0	0
WP_003315420.1	0	0	0	0	0	0	0	0	0	1	0	0	0	0	0	0	0	0	0	0
YP_237445.1	1	1	1	1	1	1	1	1	1	1	1	1	1	1	1	1	1	1	1	1
YP_236172.1	1	1	1	1	1	1	1	1	1	1	1	1	1	1	1	1	1	1	1	1
YP_235512.1	1	1	1	1	1	1	1	1	1	1	1	1	1	1	1	1	1	1	1	1
YP_235082.1	1	1	1	1	1	1	1	1	1	1	1	1	1	1	1	1	1	1	1	1
YP_234825.1	1	1	1	1	1	1	1	1	1	1	1	1	1	1	1	1	1	1	1	1
WP_024649507.1	0	0	0	0	0	0	0	0	0	0	0	0	0	1	0	0	0	0	0	0
WP_003315768.1	0	0	0	0	0	0	0	0	0	1	0	0	0	0	0	0	0	0	0	0
WP_003394357.1	0	0	0	0	1	0	0	0	0	0	0	0	0	0	0	0	0	0	0	0
WP_016567650.1	0	0	0	0	0	0	0	0	0	0	0	0	0	0	0	0	0	1	0	0
WP_003412910.1	0	0	0	0	0	0	0	0	0	0	0	0	0	0	1	0	0	0	0	0
YP_236407.1	1	1	1	1	1	1	1	1	1	1	1	1	1	1	1	1	1	1	1	1
YP_235659.1	1	1	1	1	1	1	1	1	1	1	1	1	1	1	1	1	1	1	1	1
YP_236476.1	1	1	1	1	1	1	1	1	1	1	1	1	1	1	1	1	1	1	1	1
YP_234507.1	1	1	1	1	1	1	1	1	1	1	1	1	1	1	1	1	1	1	1	1
YP_233807.1	1	1	1	1	1	1	1	1	1	1	1	1	1	1	1	1	1	1	1	1
peg.3111	0	0	0	0	0	0	0	1	0	0	0	0	0	0	0	0	0	0	0	0
WP_003312868.1	0	0	0	0	0	0	0	0	0	1	0	0	0	0	0	0	0	0	0	0
WP_032699442.1	0	0	0	0	0	0	0	0	0	0	0	0	0	0	1	0	0	0	0	0
WP_003313431.1	0	0	0	0	0	0	0	0	0	1	0	0	0	0	0	0	0	0	0	0
YP_236150.1	1	1	1	1	1	1	1	1	1	1	1	1	1	1	1	1	1	1	1	1
WP_016567658.1	0	0	0	0	0	0	0	0	0	0	0	0	0	0	0	0	0	1	0	0
WP_032609860.1	0	0	0	0	0	0	0	0	0	0	1	0	0	0	0	0	0	0	0	0
WP_003311189.1	0	0	0	0	0	0	0	0	0	1	0	0	0	0	0	0	0	0	0	0
WP_003394256.1	0	0	0	0	1	0	0	0	0	0	0	0	0	0	0	0	0	0	0	0
YP_236874.1	0	0	0	1	0	0	0	0	0	0	0	0	0	0	0	0	0	0	1	0
WP_024650533.1	0	0	0	0	0	1	0	0	0	0	0	0	0	1	0	0	0	0	0	0
YP_233964.1	1	1	1	1	1	1	1	1	1	1	1	1	1	1	1	1	1	1	1	1
WP_024659637.1	0	0	0	0	0	0	0	0	0	0	0	0	0	1	0	0	1	0	0	0
WP_029571572.1	0	0	0	0	0	0	0	0	0	0	0	0	0	0	0	0	0	0	0	0
YP_236540.1	1	1	1	1	1	1	1	1	1	1	1	1	1	1	1	1	1	1	1	1
WP_050492126.1	0	0	0	0	0	0	0	0	0	0	0	0	0	0	0	0	0	0	0	0
YP_236025.1	0	0	0	1	0	0	0	0	0	0	0	0	0	0	1	1	1	0	1	0
YP_235210.1	1	1	1	1	1	1	1	1	1	1	1	1	1	1	1	1	1	1	1	1
YP_234986.1	1	1	1	1	1	1	1	1	1	1	1	1	1	1	1	1	1	1	1	1
YP_233916.1	1	1	1	1	1	1	1	1	1	1	1	1	1	1	1	1	1	1	1	1
YP_233138.1	1	1	1	1	1	1	0	1	1	1	1	1	1	1	1	1	1	1	1	1
WP_050585205.1	0	0	0	0	0	0	0	0	0	0	0	0	0	1	0	0	0	0	0	0
YP_236915.1	1	1	1	1	1	1	1	1	1	1	1	1	1	1	1	1	1	1	1	1
WP_003396548.1	0	0	0	0	1	0	0	0	0	0	0	0	0	0	0	0	0	0	0	0
YP_235016.1	0	1	1	1	1	0	1	0	1	0	0	0	0	1	0	1	1	1	1	1
WP_003418361.1	0	0	0	0	0	0	0	0	0	0	0	0	0	0	0	0	0	0	0	1
WP_003314922.1	0	0	0	0	0	0	0	0	0	1	0	0	0	0	0	0	0	0	0	0
peg.2442	0	0	0	0	0	0	0	1	0	0	0	0	0	0	0	0	0	0	0	0
WP_046719113.1	0	0	0	0	0	0	0	0	1	0	0	0	0	0	0	0	0	0	0	0
YP_237111.1	1	1	1	1	1	1	1	1	1	1	1	1	1	1	1	1	1	1	1	1
YP_236031.1	1	1	1	1	1	1	1	1	1	1	1	1	1	1	1	1	1	1	1	1
YP_233177.1	1	1	1	1	1	1	1	1	1	1	1	1	1	1	1	1	1	1	1	1
WP_004404370.1	0	0	0	0	1	0	0	0	0	0	0	0	0	0	0	0	0	0	0	0
YP_237699.1	1	1	1	1	1	1	1	1	1	1	1	1	1	1	1	1	1	1	1	1
YP_234254.1	1	1	1	1	1	1	1	1	1	1	1	1	1	1	1	1	1	1	1	1
YP_234021.1	1	1	1	1	1	1	1	1	1	1	0	1	1	1	1	0	1	1	1	1
WP_003393483.1	0	0	0	0	1	0	0	0	0	0	0	0	0	0	0	0	0	0	0	0
YP_234757.1	1	1	1	1	1	1	1	1	1	1	1	1	1	1	1	1	1	1	1	1
WP_024642947.1	0	0	0	0	0	0	0	0	0	0	0	0	0	0	0	1	0	0	0	0
YP_234234.1	1	1	1	1	1	1	1	1	1	1	1	1	1	1	1	1	1	1	1	1
YP_233512.1	1	1	1	1	1	1	1	1	1	1	1	1	1	1	1	1	1	1	1	1
WP_024643232.1	0	0	0	0	0	0	0	0	0	0	0	0	0	0	0	1	0	0	0	0
WP_003394659.1	0	0	0	1	1	1	0	1	0	1	0	0	0	0	0	0	0	0	1	0
WP_024663207.1	0	0	0	0	0	0	0	0	0	0	0	0	1	0	0	0	0	0	0	0
WP_032699989.1	0	0	0	0	0	0	0	0	0	0	0	0	0	0	1	0	0	0	0	0
peg.2222	0	0	0	0	0	0	0	1	0	0	0	0	0	0	0	0	0	0	0	0
WP_032699576.1	0	0	0	0	0	0	0	0	0	0	0	0	0	0	1	0	0	0	0	0
WP_003315021.1	0	0	0	0	0	0	0	0	0	1	0	0	0	0	0	0	0	0	0	0
WP_024693436.1	0	0	0	0	0	0	0	0	0	0	0	1	0	0	0	0	0	0	0	0
WP_024650027.1	0	0	0	0	0	0	0	0	0	0	0	0	0	1	0	0	0	0	0	0
YP_238168.1	1	1	1	1	1	1	1	1	1	1	1	1	1	1	1	1	0	1	1	0
YP_236752.1	1	1	1	1	1	1	1	1	1	1	1	1	0	1	1	1	1	1	1	1
YP_235307.1	1	1	1	1	1	1	1	1	1	1	1	1	1	1	1	1	1	1	1	1
WP_004389459.1	0	0	0	0	0	0	0	0	0	1	0	0	0	0	0	0	0	0	0	0
YP_234266.1	1	1	1	1	1	1	1	1	1	1	1	1	1	1	1	1	1	1	1	1
YP_234291.1	1	1	1	1	1	1	1	1	1	1	1	1	1	1	1	1	1	1	1	1
YP_233612.1	1	1	1	1	1	1	1	1	1	0	1	1	1	1	1	1	1	1	1	1
YP_236053.1	1	1	1	1	1	1	1	1	1	1	1	1	1	1	1	1	1	1	1	1
WP_024642957.1	0	0	0	0	0	0	0	0	0	0	0	0	0	0	0	1	0	0	0	0
YP_233863.1	1	1	1	1	1	1	1	1	1	1	1	1	1	1	1	1	1	1	1	1
YP_234486.1	1	1	1	1	1	1	1	1	1	1	1	1	1	1	1	1	1	1	1	1
WP_024693287.1	0	0	0	0	0	0	0	0	0	0	0	1	0	0	0	0	0	0	0	0
YP_233508.1	1	1	1	1	1	1	1	1	1	1	1	1	1	1	1	1	1	1	1	1
WP_032703301.1	0	0	0	0	0	0	0	0	0	0	0	0	0	0	0	0	0	0	0	1
YP_235240.1	1	1	1	1	1	1	1	1	1	1	1	1	1	1	1	1	1	1	1	1
YP_233160.1	1	1	1	1	1	1	1	1	1	1	1	1	1	1	1	1	1	1	1	1
YP_237666.1	1	1	1	1	1	1	1	1	1	1	1	1	1	1	1	1	1	1	1	1
WP_024642286.1	0	0	0	0	0	0	0	0	0	0	0	0	0	0	0	1	0	0	0	0
YP_238196.1	1	1	1	1	1	1	1	1	1	1	1	1	1	1	1	1	1	1	1	1
YP_237165.1	1	1	1	1	1	1	1	1	1	1	1	1	1	1	1	1	1	1	1	1
YP_235317.1	1	1	1	1	1	1	1	1	1	1	1	1	1	1	1	1	1	1	1	1
YP_234189.1	1	1	1	1	1	1	1	1	1	1	1	1	1	1	1	1	1	1	1	1
WP_003305642.1	0	0	0	0	0	0	0	0	0	1	0	0	0	0	0	0	0	0	0	0
YP_237333.1	1	1	0	1	1	1	1	1	0	1	1	1	0	1	1	1	1	1	1	1
YP_236705.1	1	1	1	1	1	1	1	1	1	1	1	1	1	1	1	1	1	1	1	1
WP_050554488.1	0	0	0	0	0	0	0	0	0	0	0	0	0	0	1	0	0	0	0	0
YP_235764.1	1	1	1	1	1	1	1	1	1	1	1	1	1	1	1	1	1	1	1	1
YP_236486.1	1	1	1	1	1	1	1	1	1	1	1	1	1	1	1	1	1	1	1	1
WP_032654402.1	0	0	0	0	0	0	0	0	0	0	0	0	0	0	0	0	1	0	0	0
YP_237323.1	1	1	1	1	1	1	1	1	1	0	1	1	1	1	1	1	1	1	1	1
YP_234195.1	1	1	1	1	1	1	1	1	1	1	1	1	1	1	1	1	1	1	1	1
WP_032703257.1	0	0	0	0	0	0	0	0	0	0	0	0	0	0	0	0	0	0	0	1
YP_238075.1	1	1	1	1	1	1	1	1	1	1	1	1	1	1	1	1	1	1	1	1
WP_003311594.1	0	0	0	0	0	0	0	0	0	1	0	0	0	0	0	0	0	0	0	0
YP_237090.1	1	1	1	1	1	1	1	1	1	1	1	1	1	1	1	1	1	1	1	1
YP_234904.1	1	1	1	1	1	1	1	1	1	1	1	1	1	1	1	1	1	1	1	1
WP_050586374.1	0	0	0	0	0	1	0	0	0	0	0	1	0	0	0	0	0	0	0	0
WP_032632250.1	0	0	0	0	0	0	0	0	0	0	0	0	0	1	0	0	0	0	0	0
WP_016567855.1	0	0	0	0	0	0	0	0	0	0	0	0	0	0	0	0	0	1	0	0
WP_029573364.1	0	0	0	0	0	0	0	0	0	0	0	0	0	0	0	0	0	0	0	0
YP_233709.1	1	1	1	1	1	1	1	1	1	1	1	1	1	1	1	1	1	1	1	1
YP_235112.1	1	1	1	1	1	1	1	1	1	1	1	1	1	1	1	1	1	1	1	1
peg.3477	0	0	0	0	0	0	0	1	0	0	0	0	0	0	0	0	0	0	0	0
WP_003316528.1	0	0	0	0	0	0	0	0	0	1	0	0	0	0	0	0	0	0	0	0
YP_234753.1	1	1	1	1	1	1	1	1	1	1	1	1	1	1	1	1	1	1	1	1
WP_003396637.1	0	0	0	0	1	0	0	0	0	0	0	0	0	0	0	0	0	0	0	0
YP_234950.1	1	1	1	1	1	1	1	1	1	1	1	1	1	1	1	1	1	1	1	1
YP_236350.1	1	1	1	1	1	1	1	1	1	1	1	1	1	1	1	1	1	1	1	1
WP_003314467.1	0	0	0	0	0	0	0	0	0	1	0	0	0	0	0	0	0	0	0	0
WP_005618760.1	0	0	0	0	0	0	0	0	0	0	0	0	0	0	0	0	1	0	0	0
WP_032654418.1	0	0	0	0	0	0	0	0	0	0	0	0	0	0	0	0	1	0	0	0
YP_233947.1	1	1	1	1	1	1	1	1	1	1	1	1	1	1	1	1	1	1	1	1
YP_233646.1	1	1	1	1	1	1	1	1	1	1	1	1	1	1	1	1	1	1	1	1
YP_233263.1	1	1	1	1	1	1	1	1	1	1	1	1	1	1	1	1	1	1	1	1
WP_003313185.1	0	0	0	0	0	0	0	0	0	1	0	0	0	0	0	0	0	0	0	0
YP_235309.1	1	1	1	1	1	1	1	1	1	1	1	1	1	1	1	1	1	1	1	1
peg.4815	0	0	0	0	0	0	0	1	0	0	0	0	0	0	0	0	0	0	0	0
YP_236828.1	1	1	1	1	1	1	1	1	1	1	1	1	1	1	1	1	1	1	1	1
YP_235174.1	1	1	1	1	1	1	1	1	1	1	1	1	1	1	1	1	1	1	1	1
peg.3619	0	0	0	0	0	0	0	1	0	0	0	0	0	0	0	0	0	0	0	0
WP_032699578.1	0	0	0	0	0	0	0	0	0	0	0	0	0	0	1	0	0	0	0	0
WP_024663653.1	0	0	0	0	0	0	0	0	0	0	0	0	1	0	0	0	0	0	0	0
WP_003316512.1	0	0	0	0	0	0	0	0	0	1	0	0	0	0	0	0	0	0	0	0
YP_233715.1	1	1	1	1	1	1	1	1	1	1	1	1	1	1	1	1	1	1	1	1
YP_233204.1	1	1	1	1	1	1	1	1	0	1	0	1	1	1	1	1	1	1	1	1
YP_237044.1	1	1	1	1	1	1	1	1	1	1	1	1	1	1	1	1	1	1	1	1
YP_235794.1	1	1	1	1	1	1	1	1	1	1	1	1	1	1	1	1	1	1	1	1
YP_234092.1	1	1	1	1	1	1	1	1	1	1	1	1	1	1	1	1	1	1	1	1
WP_016567840.1	0	0	0	0	0	0	0	0	0	0	0	0	0	0	0	0	0	1	0	0
YP_237952.1	1	1	1	1	1	1	1	1	1	1	1	1	1	1	1	1	1	1	1	1
YP_234550.1	0	0	0	1	0	0	0	0	0	0	0	0	0	0	0	0	0	0	1	0
WP_016567820.1	0	0	0	0	0	0	0	0	0	0	0	0	0	0	0	0	0	1	0	0
WP_003314966.1	0	0	0	0	0	0	0	0	0	1	0	0	0	0	0	0	0	0	0	0
YP_237256.1	1	1	1	1	1	1	1	1	1	1	1	1	1	1	1	1	1	1	1	1
YP_236331.1	1	0	0	1	1	1	0	1	1	1	1	1	1	1	1	0	1	1	1	1
YP_236223.1	1	1	1	1	1	1	1	1	1	1	1	1	1	1	1	1	1	0	1	1
YP_236372.1	1	1	1	1	1	1	1	1	1	1	1	1	1	1	1	1	1	1	1	1
WP_003314987.1	0	0	0	0	0	0	0	0	0	1	0	0	0	0	0	0	0	0	0	0
YP_235819.1	1	1	1	1	1	1	1	1	1	1	1	1	1	1	1	1	1	1	1	1
YP_234845.1	1	1	1	1	1	1	1	1	1	1	1	1	1	1	1	1	1	1	1	1
WP_003312159.1	0	0	0	0	0	0	0	0	0	1	0	0	0	0	0	0	0	0	0	0
YP_237299.1	1	1	1	1	1	1	1	1	1	1	1	1	1	1	1	1	1	1	1	1
YP_237076.1	1	1	1	1	1	1	1	1	1	1	1	1	1	1	1	1	1	1	1	1
YP_233272.1	1	1	1	1	1	1	1	1	1	1	1	1	1	1	1	1	1	1	1	1
WP_032703298.1	0	0	0	0	0	0	0	0	0	0	0	0	0	0	0	0	0	0	0	1
WP_032703309.1	0	0	0	0	0	0	0	0	0	0	0	0	0	0	0	0	0	0	0	1
YP_237285.1	1	1	1	1	1	1	1	1	1	1	1	1	1	1	1	1	1	1	1	1
WP_003314965.1	0	1	1	0	0	0	0	0	0	1	0	0	0	0	0	0	0	0	0	0
YP_233358.1	1	1	1	1	1	1	1	1	1	1	1	1	1	1	1	1	1	1	1	1
WP_003314414.1	0	0	0	0	0	0	0	0	0	1	0	0	0	0	0	0	0	0	0	0
YP_234859.1	1	1	1	1	1	1	1	1	1	1	1	1	1	1	1	1	1	1	1	1
YP_233707.1	1	1	1	1	1	1	1	1	1	1	1	1	1	1	1	1	1	1	1	1
YP_233151.1	1	1	1	1	1	1	1	1	1	1	1	1	1	1	1	1	1	1	1	1
YP_236311.1	1	1	1	1	1	1	1	1	1	1	1	1	1	1	1	1	1	1	1	1
YP_234879.1	1	0	0	1	1	1	0	1	0	1	1	1	1	1	1	1	1	1	1	1
YP_237446.1	1	1	1	1	1	1	1	1	1	1	1	1	1	1	1	1	1	1	1	1
YP_237185.1	1	1	1	1	1	1	1	1	1	1	1	1	1	1	1	1	1	1	1	1
WP_024662914.1	0	0	0	0	0	0	0	0	0	0	0	0	1	0	0	0	0	0	0	0
YP_234211.1	1	1	1	1	1	1	1	1	1	1	1	1	1	1	1	1	1	1	1	1
WP_024642841.1	0	0	0	0	0	0	0	0	0	0	0	0	0	0	0	1	0	0	0	0
YP_234014.1	1	0	0	1	1	1	1	1	0	1	0	1	0	1	1	0	1	1	1	1
YP_233362.1	1	1	1	1	1	1	1	1	1	1	1	1	1	1	1	1	1	1	1	1
YP_234348.1	1	1	1	1	1	1	1	1	1	1	1	1	1	1	1	1	1	1	1	1
YP_234109.1	1	1	1	1	1	1	1	1	1	1	1	1	1	1	1	1	1	1	1	1
YP_236190.1	1	1	1	1	1	1	1	1	1	0	1	1	1	1	1	1	1	1	1	1
YP_234999.1	1	1	1	1	1	1	1	1	1	1	1	1	1	1	1	1	1	1	1	1
peg.1508	0	0	0	0	0	1	0	1	0	0	0	0	0	0	0	0	0	0	0	0
YP_237416.1	1	1	1	1	1	1	1	1	1	1	1	1	1	1	1	1	1	1	1	1
YP_235805.1	1	1	1	1	1	1	1	1	1	1	1	1	1	1	1	1	1	1	1	1
WP_024692771.1	0	0	0	0	0	0	0	0	0	0	0	1	0	0	0	0	0	0	0	0
YP_233325.1	1	1	1	1	1	1	1	1	1	1	1	1	1	1	1	1	1	1	1	1
YP_233305.1	0	1	1	1	1	1	1	0	1	1	1	1	1	1	1	0	1	1	1	1
WP_003312165.1	0	0	0	0	0	0	0	0	0	1	0	0	0	0	0	0	0	0	0	0
YP_235102.1	1	1	1	1	1	1	1	1	1	1	1	1	1	1	1	1	1	1	1	1
YP_237350.1	1	1	1	1	1	1	1	1	1	1	1	1	1	1	1	1	1	1	1	1
YP_233339.1	1	1	1	1	1	1	1	1	1	1	1	1	1	1	1	1	1	1	1	1
WP_032702894.1	0	0	0	0	0	0	0	0	0	0	0	0	0	0	0	0	0	0	0	1
YP_237460.1	1	1	1	1	1	1	1	1	1	1	1	1	1	1	1	1	1	1	1	1
YP_233820.1	1	1	1	1	1	1	1	1	1	1	1	1	1	1	1	1	1	1	1	1
YP_234062.1	1	1	1	1	1	1	1	1	1	1	1	1	1	1	1	1	1	1	1	1
YP_234441.1	1	1	1	1	1	1	1	1	1	1	1	1	1	1	1	1	1	1	1	1
YP_237980.1	1	1	1	1	1	1	1	1	1	1	1	1	1	1	1	1	1	1	1	1
WP_032699407.1	0	0	0	0	0	0	0	0	0	0	0	0	0	0	1	0	0	0	0	0
WP_032702507.1	0	0	0	0	0	0	0	0	0	0	0	0	0	0	0	0	0	0	0	1
YP_234473.1	1	1	1	1	1	1	1	1	1	1	1	1	1	1	1	1	1	1	1	1
YP_237018.1	1	1	1	1	1	1	1	1	1	1	1	1	1	1	1	1	1	1	1	1
WP_004416622.1	1	0	0	0	0	0	0	0	0	0	0	0	0	0	0	0	0	0	0	0
YP_237849.1	1	1	1	1	1	1	1	1	1	1	1	1	1	1	1	1	1	1	1	1
YP_237468.1	1	1	1	1	1	1	1	1	1	1	1	1	1	1	1	1	1	1	1	1
WP_032656921.1	0	0	0	0	0	0	0	0	0	0	0	0	0	0	0	0	1	0	0	0
YP_233402.1	1	1	1	1	1	1	1	1	1	1	1	1	1	1	1	1	1	1	1	1
YP_235478.1	1	1	1	1	1	1	1	1	1	1	1	1	1	1	1	1	1	1	1	1
WP_032699731.1	0	0	0	0	0	0	0	0	0	0	0	0	0	0	1	0	0	0	0	0
WP_024640951.1	0	0	0	0	0	0	0	0	0	0	0	0	0	0	0	1	0	0	0	0
YP_236787.1	1	1	1	1	1	1	1	1	1	1	1	1	1	1	1	1	1	1	1	1
YP_234328.1	1	1	1	1	1	1	1	1	1	1	1	1	1	1	1	1	1	1	1	1
YP_234646.1	1	1	1	1	1	1	1	1	1	1	1	1	1	1	1	1	1	1	1	1
YP_233133.1	1	1	1	1	1	1	1	1	1	1	1	1	1	1	1	1	1	1	1	1
YP_236888.1	1	1	1	1	1	1	1	1	1	1	0	1	1	1	1	1	1	1	1	1
WP_003347566.1	0	0	0	0	1	0	0	0	0	0	0	0	0	0	0	0	0	0	0	0
WP_032656915.1	0	0	0	0	0	0	0	0	0	0	0	0	0	0	0	0	1	0	0	0
WP_003435245.1	0	0	0	0	0	0	0	0	0	0	1	0	0	0	0	0	0	0	0	0
WP_016567451.1	0	0	0	0	0	0	0	0	0	0	0	0	0	0	0	0	0	1	0	0
YP_237617.2	1	1	1	1	1	1	1	1	1	1	1	1	1	1	1	1	1	1	1	1
YP_235668.1	1	1	1	1	1	1	1	1	1	1	1	1	1	1	1	1	1	1	1	1
WP_003315006.1	0	0	0	0	0	0	0	0	0	1	0	0	0	0	0	0	0	0	0	0
YP_235553.1	1	1	1	1	1	1	1	1	1	1	1	1	1	1	1	1	1	1	1	1
YP_237501.1	1	1	1	1	1	1	1	1	1	1	1	1	1	1	1	1	1	1	1	1
YP_233452.1	1	0	0	1	1	1	1	1	1	1	0	0	1	1	1	0	0	1	1	1
YP_236137.1	1	1	1	1	1	1	1	1	1	1	1	1	1	1	1	1	1	1	1	0
WP_003393293.1	0	0	0	0	1	0	0	0	0	0	0	0	0	0	0	0	0	0	0	0
YP_236559.1	1	1	1	1	1	1	1	1	1	1	1	1	1	1	1	1	1	1	1	1
WP_003349397.1	0	0	0	0	0	0	0	0	0	0	0	0	0	1	0	0	0	0	0	0
YP_235648.1	1	1	1	1	1	1	1	1	1	1	1	1	1	1	1	1	1	1	1	1
YP_237490.1	1	1	1	1	1	1	1	1	1	1	1	1	1	1	1	1	1	1	1	1
WP_004418144.1	1	0	0	0	0	0	0	0	0	0	0	0	0	0	0	0	0	0	0	0
YP_237682.1	1	1	1	1	1	1	1	1	1	1	1	1	1	1	1	1	1	1	1	1
WP_003390915.1	0	0	0	0	1	0	0	0	0	0	0	0	0	0	0	0	0	0	0	0
YP_234469.1	1	1	1	1	1	1	1	1	1	1	1	1	1	1	1	1	1	1	1	1
YP_233878.1	1	1	1	1	1	1	1	1	1	1	1	1	1	1	1	1	1	1	1	1
YP_233436.1	1	1	1	1	1	1	1	1	1	1	1	1	1	1	1	1	1	1	1	1
YP_235696.1	1	1	1	1	1	1	1	1	1	1	1	1	1	1	1	1	1	1	1	0
peg.4481	0	1	1	0	1	1	1	1	0	1	0	0	1	1	0	0	0	1	0	0
YP_236545.1	1	1	1	1	0	1	1	1	1	1	1	1	1	1	1	1	1	1	1	1
peg.4484	0	0	0	0	0	1	0	1	0	0	0	0	0	0	0	0	0	0	0	0
YP_236954.1	1	1	1	1	1	1	1	1	1	1	1	1	1	1	1	1	1	1	1	1
YP_237874.1	1	1	1	1	1	1	1	1	1	1	1	1	1	1	1	1	1	1	1	1
YP_235672.1	1	1	1	1	1	1	1	1	1	1	1	1	1	1	1	1	1	1	1	1
YP_236457.1	1	1	1	1	1	1	1	1	1	0	1	1	1	1	1	1	1	1	1	1
YP_236054.1	1	1	1	1	1	1	1	1	1	1	1	1	1	1	1	1	1	1	1	1
WP_032607924.1	0	0	0	0	0	0	0	0	0	0	0	0	0	0	0	1	0	0	0	0
WP_004418110.1	1	0	0	0	0	0	0	0	0	0	0	0	0	0	0	0	0	0	0	0
YP_233802.1	1	1	1	1	1	1	1	1	1	0	1	1	1	1	1	1	1	1	1	1
peg.3132	0	0	0	0	0	0	0	1	0	0	0	0	0	0	0	0	0	0	0	0
peg.3137	0	0	0	0	0	0	0	1	0	0	0	0	0	0	0	0	0	0	0	0
WP_003393685.1	0	0	0	0	1	0	0	0	0	0	0	0	0	0	0	0	0	0	0	0
YP_236765.1	1	1	1	1	1	1	1	1	1	1	1	1	1	1	1	1	1	1	1	1
peg.3138	0	0	0	0	0	0	0	1	0	0	0	0	0	0	0	0	0	0	0	0
WP_003433289.1	0	0	0	0	0	0	0	0	0	0	1	0	0	0	0	0	0	0	0	0
WP_003396643.1	0	0	0	0	1	0	0	0	0	0	0	0	0	0	0	0	0	0	0	0
WP_024692241.1	0	0	0	0	0	0	0	0	0	0	0	1	0	0	0	0	0	0	0	0
YP_237901.1	1	1	1	1	1	1	1	1	1	1	1	1	1	1	1	1	1	1	1	1
YP_234683.1	1	1	1	1	1	1	1	1	1	1	1	1	1	1	1	1	1	1	1	1
WP_050558000.1	0	0	0	0	0	0	0	0	0	0	1	0	0	0	0	0	0	0	0	0
YP_234336.1	1	1	1	1	1	1	1	1	1	1	1	1	1	1	1	1	1	1	1	1
WP_029572204.1	0	0	0	0	0	0	0	0	0	0	0	0	0	0	0	0	0	0	0	0
YP_237529.1	1	1	1	1	1	1	1	1	1	1	1	1	1	1	1	1	1	1	1	1
YP_233969.1	1	1	1	1	1	1	1	1	1	1	1	1	1	1	1	1	1	1	1	1
YP_235223.1	1	1	1	1	1	1	1	1	1	1	1	1	1	1	1	1	1	1	1	1
WP_024648498.1	0	0	0	0	0	0	0	0	0	0	0	0	0	1	0	0	0	0	0	0
YP_233834.1	1	1	1	1	1	1	1	1	1	1	1	1	1	1	1	1	1	1	1	1
YP_237587.1	1	1	1	1	1	1	1	1	1	0	1	1	1	1	1	1	1	1	1	1
YP_236570.1	1	1	1	1	1	1	1	1	1	1	1	1	1	1	1	1	1	1	1	1
WP_003396618.1	0	0	0	0	1	0	0	0	0	0	0	0	0	0	0	0	0	0	0	0
WP_046719831.1	0	0	0	0	0	0	0	0	1	0	0	0	0	0	0	0	0	0	0	0
YP_235476.1	1	1	1	1	1	1	1	1	1	1	1	1	1	1	1	1	1	1	1	1
YP_237915.1	1	1	1	1	1	1	1	1	1	1	1	1	1	1	1	1	1	1	1	1
YP_234000.1	1	1	1	1	1	1	1	1	1	1	1	1	1	1	1	1	1	1	1	1
YP_236485.1	1	1	1	1	1	1	1	1	1	1	1	1	1	1	1	1	1	1	1	1
WP_003304798.1	0	0	0	0	0	0	0	0	0	1	0	0	0	0	0	0	0	0	0	0
WP_024648490.1	0	0	0	0	0	0	0	0	0	0	0	0	0	1	0	0	0	0	0	0
YP_238155.1	1	1	1	1	1	1	1	1	1	1	1	1	1	1	0	1	1	1	1	0
YP_236696.1	1	1	1	1	1	1	1	1	1	1	1	1	1	1	1	1	1	1	1	1
YP_235498.1	1	1	1	1	1	1	1	1	0	1	1	1	1	1	1	1	1	1	1	1
YP_237342.1	1	1	1	1	1	1	1	1	1	1	1	1	1	1	1	1	1	1	1	1
YP_233244.1	1	1	1	1	1	1	1	1	1	1	1	1	1	1	1	1	1	1	1	1
WP_003396610.1	0	0	0	0	1	0	0	0	0	0	0	0	0	0	0	0	0	0	0	0
WP_003304113.1	0	0	0	0	0	0	0	0	0	1	0	0	0	0	0	0	0	0	0	0
YP_237144.1	1	1	1	1	1	1	1	1	1	1	1	1	1	1	1	1	1	1	1	1
WP_003318980.1	0	0	0	0	0	0	0	0	0	1	0	0	0	0	0	0	0	0	0	0
YP_235376.1	1	1	1	1	1	1	1	1	1	0	1	1	1	1	1	1	1	1	1	1
peg.2424	0	0	0	0	0	0	0	1	0	0	0	0	0	0	0	0	0	0	0	0
YP_237597.1	1	1	1	1	1	1	1	1	1	1	1	1	1	1	1	1	1	1	1	1
WP_024692389.1	0	0	0	0	0	0	0	0	0	0	0	1	0	0	0	0	0	0	0	0
YP_236309.1	1	1	1	1	1	1	1	1	1	1	1	1	1	1	1	1	1	1	1	1
YP_234392.1	1	1	1	1	1	1	1	1	1	1	1	1	1	1	1	1	1	1	1	1
WP_024642052.1	0	0	0	0	0	0	0	0	0	0	0	0	0	0	0	1	0	0	0	0
WP_004419336.1	1	0	0	0	0	0	0	0	0	0	0	0	0	0	0	0	0	0	0	0
YP_237961.1	1	1	1	1	1	1	1	1	1	1	1	1	1	1	1	1	1	1	1	1
YP_235490.1	1	1	1	1	1	1	1	1	1	1	1	1	1	1	1	1	1	1	1	1
YP_238026.1	1	1	1	1	1	1	1	1	1	1	1	1	1	1	0	1	1	1	1	1
YP_237231.1	1	1	1	1	1	1	1	1	1	1	1	1	1	1	1	1	1	1	1	1
YP_235749.1	1	1	1	1	1	1	1	1	1	1	1	1	1	1	1	1	1	1	1	1
WP_003415962.1	0	0	0	0	0	0	0	0	0	0	0	0	0	0	0	0	0	0	0	1
YP_234743.1	1	1	1	1	1	1	1	1	1	1	1	1	1	1	1	1	1	1	1	1
YP_233491.1	1	1	1	1	1	1	1	1	1	1	1	1	1	1	1	1	1	1	1	1
WP_032699227.1	0	0	0	0	0	0	0	0	0	0	0	0	0	0	1	0	0	0	0	0
YP_237251.1	1	1	1	1	1	1	1	1	1	1	1	1	1	1	1	1	1	1	1	1
WP_024663889.1	0	0	0	0	0	0	1	0	0	0	0	0	0	0	0	0	0	0	0	0
WP_024663654.1	0	0	0	0	0	0	0	0	0	0	0	0	1	0	0	0	0	0	0	0
YP_235203.1	1	1	1	1	1	1	1	1	1	1	1	1	1	1	1	1	1	1	1	1
WP_046718794.1	0	0	0	0	0	0	0	0	1	0	0	0	0	0	0	0	0	0	0	0
YP_235180.1	1	1	1	1	1	1	1	1	1	1	1	1	1	1	1	1	1	1	1	1
WP_052755367.1	0	0	0	0	0	0	0	0	1	0	0	0	0	0	0	0	0	0	0	0
YP_235020.1	1	1	1	1	1	1	1	1	1	1	1	1	1	1	1	1	1	1	1	1
peg.1198	0	0	0	0	0	0	0	1	0	0	0	0	0	0	0	0	0	0	0	0
YP_233279.1	1	1	1	1	1	1	1	1	1	1	1	1	1	1	1	1	1	1	1	1
YP_233499.1	1	1	1	1	1	1	1	1	1	1	1	1	1	1	1	1	1	1	1	1
WP_003409428.1	0	0	0	0	0	0	0	0	0	0	0	0	0	0	1	0	0	0	0	0
YP_235755.1	1	1	1	1	1	1	1	1	1	1	1	1	1	0	1	1	1	1	1	1
WP_004412493.1	0	0	0	0	0	0	0	0	0	0	0	0	0	0	0	0	0	0	0	1
WP_003314980.1	0	0	0	0	0	0	0	0	0	1	0	0	0	0	0	0	0	0	0	0
YP_236986.1	1	1	1	1	1	1	1	1	1	1	1	1	1	1	1	1	1	1	1	1
WP_046720260.1	0	0	0	0	0	0	0	0	1	0	0	0	0	0	0	0	0	0	0	0
YP_233477.1	1	1	1	1	1	1	1	1	1	1	1	1	1	1	1	1	1	1	1	1
YP_234502.1	1	1	1	1	1	1	1	1	1	1	1	1	1	1	1	1	1	1	1	1
YP_235368.1	1	1	1	1	0	1	1	1	1	0	1	1	1	1	1	1	1	1	1	1
YP_237174.1	1	1	1	1	1	1	1	1	1	1	1	1	1	1	1	1	1	1	1	1
YP_237782.1	1	1	1	1	1	1	1	1	1	1	1	1	1	1	1	1	1	1	1	1
YP_237991.1	1	1	1	1	1	1	1	1	1	1	1	1	1	1	1	1	1	1	1	1
YP_237589.1	1	1	1	1	1	1	1	1	1	1	1	1	1	1	1	1	1	1	1	1
peg.1775	0	0	0	0	0	1	0	1	0	0	0	0	0	0	0	0	0	0	0	0
YP_237603.1	1	1	1	1	1	1	1	1	1	1	1	1	1	1	1	1	1	1	1	1
YP_237266.1	1	1	1	1	1	1	1	1	1	1	1	1	1	1	1	1	1	1	1	1
peg.4105	0	0	0	0	0	1	0	1	0	0	0	0	0	0	0	0	0	0	0	0
WP_032655541.1	0	0	0	0	0	0	0	0	0	0	0	0	0	0	0	0	1	0	0	0
YP_236972.1	1	1	1	1	1	1	1	1	1	1	1	1	1	1	1	1	1	1	1	1
YP_237282.1	0	0	0	1	0	0	0	0	1	0	1	0	0	0	1	1	1	0	1	1
YP_233607.1	1	1	1	1	1	1	1	1	1	1	1	1	1	1	1	1	1	1	1	1
YP_236212.1	1	1	1	1	1	1	1	1	1	1	1	1	1	1	1	1	1	1	1	1
YP_234289.1	1	1	1	1	1	1	1	1	1	1	1	1	1	1	1	1	1	1	1	1
YP_236401.1	1	1	1	1	1	1	1	1	1	1	1	1	1	1	1	1	1	1	1	1
peg.607	0	0	0	0	0	0	0	1	0	0	0	0	0	0	0	0	0	0	0	0
WP_032699401.1	0	0	0	0	0	0	0	0	0	0	0	0	0	0	1	0	0	0	0	0
YP_233290.1	1	1	1	1	1	1	1	1	1	1	1	1	1	1	1	1	1	1	1	1
WP_003319480.1	0	0	0	0	0	0	0	0	0	0	0	0	0	1	0	0	0	0	0	0
YP_233365.1	1	1	1	1	0	1	1	1	1	0	1	1	1	1	1	1	1	1	1	1
WP_003315254.1	0	0	0	0	0	0	0	0	0	1	0	0	0	0	0	0	0	0	0	0
WP_019237341.1	0	0	0	0	0	0	0	0	0	0	0	0	0	0	1	0	0	0	0	0
WP_004663046.1	0	0	0	0	0	0	0	0	0	0	0	1	0	0	0	0	0	0	0	0
YP_236121.1	1	1	1	1	1	1	1	1	1	1	1	1	1	1	1	1	1	1	1	1
YP_235080.1	1	1	1	1	1	1	1	1	1	1	1	1	1	1	1	1	1	1	1	1
YP_233673.1	1	1	1	1	1	1	1	1	1	1	1	1	1	1	1	1	1	1	1	1
WP_003316440.1	0	0	0	0	0	0	0	0	0	1	0	0	0	0	0	0	0	0	0	0
YP_235593.1	1	1	1	1	1	1	1	1	1	1	1	1	1	1	0	1	1	1	1	1
YP_235802.1	1	1	1	1	1	1	1	1	1	1	1	1	1	1	1	1	1	1	1	0
WP_024642146.1	0	0	0	0	0	0	0	0	0	0	0	0	0	0	0	1	0	0	0	0
YP_233697.1	1	1	1	1	1	1	1	1	1	1	1	1	1	1	1	1	1	1	1	1
YP_235437.1	1	1	1	1	1	1	1	1	1	1	1	1	1	1	1	1	1	1	1	1
YP_235074.1	1	1	1	1	1	1	1	1	1	1	1	1	1	1	1	1	1	1	1	1
YP_236831.1	1	1	1	1	1	1	1	1	1	1	1	1	1	1	1	1	1	1	1	1
YP_234135.1	1	1	1	1	1	1	1	1	1	1	1	1	1	1	1	1	1	1	1	1
YP_237364.1	1	1	1	1	1	1	1	1	1	1	1	1	1	1	1	1	1	1	1	1
WP_024650453.1	0	0	0	0	0	0	0	0	0	0	0	0	0	1	0	0	0	0	0	0
WP_004411735.1	0	0	0	0	0	0	0	0	0	0	0	0	0	0	1	0	0	0	0	0
YP_233687.1	1	1	1	1	1	1	1	1	1	1	1	1	1	1	1	1	1	1	1	1
YP_235328.1	1	1	1	1	1	1	1	1	1	1	1	1	1	1	1	1	1	1	1	1
YP_235101.1	1	1	1	1	1	1	1	1	1	1	1	1	1	1	1	1	1	1	1	1
YP_233710.1	1	1	1	1	1	1	1	1	1	1	1	1	1	1	1	1	1	1	1	1
WP_004415308.1	1	0	0	0	0	0	0	0	0	0	0	0	0	0	0	0	0	0	0	0
WP_003433852.1	0	0	0	0	0	0	0	0	0	0	1	0	0	0	0	0	0	0	0	0
YP_236268.1	1	1	1	1	1	1	1	1	1	1	1	1	1	1	1	1	1	1	1	1
YP_236647.1	1	1	1	1	1	1	1	1	1	1	1	1	1	1	1	1	1	1	1	1
WP_003417182.1	0	0	0	0	0	0	0	0	0	0	0	0	0	0	0	0	0	0	0	1
YP_236208.1	1	1	1	1	1	1	1	1	1	1	1	1	1	1	1	1	1	1	1	1
YP_236294.1	1	1	1	1	1	1	1	1	1	1	1	1	1	1	1	1	1	1	1	1
peg.22	0	0	0	0	0	1	0	1	0	0	0	0	0	0	0	0	0	0	0	0
YP_235410.1	1	1	1	1	1	1	1	1	1	1	1	1	1	1	1	1	1	1	1	1
YP_234761.1	1	1	1	1	1	1	1	1	1	1	1	1	1	1	1	1	1	1	1	1
YP_233379.1	1	1	1	1	1	1	1	1	1	1	1	1	1	1	1	1	1	1	1	1
WP_003393100.1	0	0	0	0	1	0	0	0	0	0	0	0	0	0	0	0	0	0	0	0
YP_235421.1	1	1	1	1	1	1	1	1	1	1	1	1	1	1	1	1	1	1	1	1
YP_237421.1	1	1	1	1	1	1	1	1	1	1	1	1	1	1	1	1	1	1	1	1
WP_003313344.1	0	0	0	0	0	0	0	0	0	1	0	0	0	0	0	0	0	0	0	0
WP_032703110.1	0	0	0	0	0	0	0	0	0	0	0	0	0	0	0	0	0	0	0	1
WP_032635018.1	0	0	0	0	0	0	0	0	0	0	0	0	0	0	0	0	0	1	0	0
YP_235557.1	1	1	1	1	1	1	1	1	1	1	1	1	1	1	1	1	1	1	1	1
WP_003316658.1	0	0	0	0	0	0	0	0	0	1	0	0	0	0	0	0	0	0	0	0
WP_003313063.1	0	0	0	0	0	0	0	0	0	1	0	0	0	0	0	0	0	0	0	0
YP_235964.1	1	0	0	1	1	1	1	1	0	0	0	1	1	1	1	1	1	1	1	0
YP_235123.1	1	1	1	1	1	1	1	1	0	1	1	1	1	1	1	1	1	1	1	1
YP_234043.1	1	1	1	1	1	1	1	1	1	1	1	1	1	1	1	1	1	1	1	1
YP_234436.1	1	1	1	1	1	1	1	1	1	1	1	1	1	1	1	1	1	1	1	1
YP_233451.1	1	1	1	1	1	1	1	1	1	1	0	1	1	1	1	1	1	0	1	1
YP_234783.1	1	1	1	1	1	1	1	1	1	1	1	1	1	1	1	1	1	1	1	1
YP_238003.1	1	1	1	1	1	1	1	1	1	1	1	1	1	1	1	1	1	1	1	1
YP_235943.1	1	1	1	1	1	1	1	1	1	1	1	1	1	1	1	1	1	1	1	1
WP_003416244.1	0	0	0	0	0	0	0	0	0	0	0	0	0	0	0	0	0	0	0	1
YP_234988.1	1	1	1	1	1	1	1	1	1	1	1	1	1	1	1	1	1	1	1	1
YP_234408.1	1	1	1	1	1	1	1	1	1	1	1	1	1	1	1	1	1	1	1	1
YP_235058.1	1	1	1	1	1	1	1	1	1	1	1	1	1	1	1	1	1	1	1	1
YP_233582.1	1	1	1	1	1	1	1	1	1	1	1	1	1	1	1	1	1	1	1	1
YP_234793.1	1	1	1	1	1	1	1	1	1	1	1	1	1	1	1	1	1	1	1	1
YP_233790.1	1	1	1	1	1	1	1	1	1	1	1	1	1	1	1	1	1	1	1	1
YP_237621.1	1	1	1	1	1	1	1	1	1	1	1	1	1	1	1	1	1	1	1	1
YP_234136.1	1	1	1	1	1	1	1	1	1	1	1	1	1	1	1	1	1	1	1	1
YP_235554.1	1	1	1	1	1	1	1	1	1	1	1	1	1	1	1	1	1	1	1	1
WP_003434373.1	0	0	0	0	0	0	0	0	0	0	1	0	0	0	0	0	0	0	0	0
WP_024692645.1	0	0	0	0	0	0	0	0	0	0	0	1	0	0	0	0	0	0	0	0
WP_003316743.1	0	0	0	0	0	0	0	0	0	1	0	0	0	0	0	0	0	0	0	0
WP_024692787.1	0	0	0	0	0	0	0	0	0	0	0	1	0	0	0	0	0	0	0	0
YP_234400.1	1	1	1	1	1	1	1	1	1	1	1	1	1	1	1	1	1	1	1	1
YP_236635.1	1	1	1	1	1	1	1	1	1	0	1	1	1	1	1	1	1	1	1	1
YP_237431.1	1	1	1	1	1	1	1	1	1	1	1	1	1	1	1	1	0	1	1	1
YP_238013.1	1	1	1	1	1	1	1	1	1	1	1	1	1	1	1	1	1	1	1	1
YP_234420.1	1	1	1	1	1	1	1	1	1	1	1	1	1	1	1	1	1	1	1	1
YP_236957.1	1	1	1	1	1	1	1	1	1	1	1	1	1	1	1	1	1	1	1	1
YP_237576.1	1	1	1	1	1	1	1	1	1	1	1	1	1	1	1	1	1	1	1	1
YP_235449.1	1	1	1	1	1	1	1	1	1	1	1	1	1	1	1	1	1	1	1	1
WP_025168148.1	1	0	0	0	0	0	0	0	0	0	0	0	0	0	0	0	0	0	0	0
YP_236507.1	1	1	1	1	1	1	1	1	1	1	1	1	1	1	1	1	1	1	1	1
YP_233861.1	1	1	1	1	1	1	1	1	1	1	1	1	1	1	1	1	1	1	1	1
YP_234746.1	1	1	1	1	1	1	1	1	1	1	1	1	1	1	1	1	1	1	1	1
YP_236649.1	1	1	1	1	1	1	1	1	1	1	1	1	1	1	1	1	1	1	1	1
YP_236095.1	1	1	1	1	1	1	1	1	1	1	1	1	1	1	1	1	1	1	1	1
WP_003431111.1	0	0	0	0	0	0	0	0	0	0	1	0	0	0	0	0	0	0	0	0
YP_236128.1	1	1	1	1	1	1	1	1	1	1	1	1	1	1	1	1	1	1	1	1
WP_033834316.1	1	0	0	0	0	0	0	0	0	0	0	0	0	0	0	0	0	0	0	0
YP_237548.1	1	1	1	1	1	1	1	1	1	1	1	1	1	1	1	1	1	1	1	1
YP_236176.1	1	1	1	1	1	1	1	1	1	1	1	1	1	1	1	1	1	1	1	1
YP_233785.1	1	1	1	1	1	1	1	1	1	1	1	1	1	1	1	1	1	1	1	1
WP_003404063.1	0	0	0	0	0	0	0	0	0	0	0	0	0	0	0	0	1	0	0	0
WP_003312790.1	0	0	0	0	0	0	0	0	0	1	0	0	0	0	0	0	0	0	0	0
YP_234067.1	1	1	1	1	1	1	1	1	1	1	1	1	1	1	1	1	1	1	1	1
YP_237876.1	1	1	1	1	1	1	1	1	1	1	1	1	1	1	1	1	1	1	1	1
WP_024641809.1	0	0	0	0	0	0	1	0	0	0	0	0	0	0	0	1	0	1	0	1
YP_235610.1	1	1	1	1	1	1	1	1	1	1	1	1	1	1	1	1	1	1	1	1
WP_003313123.1	0	0	0	0	0	0	0	0	0	1	0	0	0	0	0	0	0	0	0	0
YP_236351.1	1	1	1	1	1	1	1	1	1	1	1	1	1	1	1	1	1	1	1	1
peg.1380	0	0	0	0	0	0	0	1	0	0	0	0	0	0	0	0	0	0	0	0
peg.1385	0	0	0	0	0	0	0	1	0	0	0	0	0	0	0	0	0	0	0	0
WP_029571558.1	0	0	0	0	0	0	0	0	0	0	0	0	0	0	0	0	0	0	0	0
YP_237123.1	1	1	1	1	1	1	1	1	1	1	1	1	1	1	1	1	1	1	1	1
WP_003305557.1	0	0	0	0	0	0	0	0	0	1	0	0	0	0	0	0	0	0	0	0
WP_003393181.1	0	0	0	0	1	0	0	0	0	0	0	0	0	0	0	0	0	0	0	0
WP_046719852.1	0	0	0	0	0	0	0	0	1	0	0	0	0	0	0	0	0	0	0	0
WP_032634645.1	0	0	0	0	0	0	0	0	0	0	0	0	0	0	0	0	0	1	0	0
YP_237560.1	1	1	1	1	1	1	1	1	1	1	1	1	1	1	1	1	1	1	1	1
YP_236112.1	1	1	1	1	1	1	1	1	1	1	1	1	1	1	1	1	1	1	1	1
YP_234941.1	1	1	1	1	1	1	1	1	1	1	1	1	1	1	1	1	1	1	1	1
YP_236538.1	1	1	1	1	1	1	1	1	1	1	1	1	1	1	1	1	1	1	1	1
WP_004410974.1	1	0	0	0	0	0	0	1	0	1	0	0	0	0	1	0	0	1	0	1
peg.3840	0	0	0	0	0	0	0	1	0	0	0	0	0	0	0	0	0	0	0	0
YP_238077.1	1	1	1	1	1	1	1	1	1	1	1	1	1	1	1	1	1	1	1	1
WP_024662874.1	0	0	0	0	0	0	0	0	0	0	0	0	1	0	0	0	0	0	0	0
WP_046718839.1	0	0	0	0	0	1	0	1	1	0	0	0	0	0	0	0	0	0	0	0
WP_046719567.1	0	0	0	0	0	0	0	0	1	0	0	0	0	0	0	0	0	0	0	0
WP_003435123.1	0	0	0	0	0	0	0	0	0	0	1	0	0	0	0	0	0	0	0	0
YP_233163.1	1	1	1	1	1	1	1	1	1	1	1	1	1	1	1	1	1	1	1	1
YP_233892.1	1	1	1	1	1	1	1	1	1	1	1	1	1	1	1	1	1	1	1	1
YP_238067.1	1	1	1	1	1	1	1	1	1	1	1	1	1	1	1	1	1	1	1	1
WP_032703302.1	0	0	0	0	0	0	0	0	0	0	0	0	0	0	0	0	0	0	0	1
WP_032634316.1	0	0	0	0	0	0	0	0	0	0	0	0	0	0	0	0	0	1	0	0
WP_003393728.1	0	0	0	0	1	0	0	0	0	0	0	0	0	0	0	0	0	0	0	0
WP_003431948.1	0	0	0	0	0	1	0	0	0	0	1	0	0	0	0	0	0	0	0	0
WP_024664733.1	0	0	0	0	0	0	1	0	0	0	0	0	0	0	0	0	0	0	0	0
YP_236320.1	1	1	1	1	1	1	1	1	1	1	1	1	1	1	1	1	1	1	1	1
WP_024692785.1	0	0	0	0	0	0	0	0	0	0	0	1	0	0	0	0	0	0	0	0
YP_234071.1	1	1	1	1	1	1	1	1	1	1	1	1	1	1	1	1	1	1	1	1
YP_236477.1	1	1	1	1	1	1	1	1	1	1	1	1	1	1	1	1	1	1	1	1
WP_046720148.1	0	0	0	0	0	0	0	0	1	0	0	0	0	0	0	0	0	0	0	0
WP_024648187.1	0	0	0	0	0	0	0	0	0	0	0	0	0	1	0	0	0	0	0	0
YP_234152.1	1	1	1	1	1	1	1	1	1	1	1	1	1	1	1	1	1	1	1	1
YP_234720.1	1	1	1	1	1	1	1	1	1	1	1	1	1	1	1	1	1	1	1	1
YP_234363.1	1	1	1	1	1	1	1	1	1	1	1	1	1	1	1	1	1	1	1	1
peg.4719	0	0	0	0	0	0	0	1	0	0	0	0	0	0	0	0	0	0	0	0
peg.4718	0	0	0	0	0	0	0	1	0	0	0	0	0	0	0	0	0	0	0	0
WP_003419236.1	0	0	0	0	0	0	0	0	0	0	0	0	0	0	0	0	0	0	0	1
YP_233982.1	1	1	1	1	1	1	1	1	1	1	1	1	1	1	1	1	1	1	1	1
WP_003343702.1	0	0	0	0	0	0	0	0	0	0	0	0	0	1	0	0	0	0	0	0
YP_236280.1	1	1	1	1	1	1	1	1	1	0	1	1	1	1	1	1	1	1	1	1
YP_234740.1	1	1	1	1	1	1	1	1	1	1	1	1	1	1	1	1	1	1	1	1
WP_032655773.1	0	0	0	0	0	0	0	0	0	0	0	0	0	0	0	0	1	0	0	0
WP_024662776.1	0	0	0	0	0	0	0	0	0	0	0	0	1	0	0	0	0	0	0	0
WP_003318941.1	0	0	0	0	0	0	0	0	0	1	0	0	0	0	0	0	0	0	0	0
WP_004416135.1	1	0	0	0	0	0	0	0	0	0	0	0	0	0	0	0	0	0	0	0
YP_235568.1	1	1	1	1	1	1	1	1	1	1	1	1	1	1	1	1	1	1	1	1
YP_237218.1	1	1	1	1	1	1	1	1	1	1	1	1	1	1	1	1	1	1	1	1
YP_235187.1	1	1	1	1	1	1	1	1	1	1	1	1	1	1	1	1	1	1	1	1
YP_236862.1	0	0	0	1	1	0	1	0	1	0	1	0	1	0	1	1	1	0	1	1
WP_003313393.1	0	0	0	0	0	0	0	0	0	1	0	0	0	0	0	0	0	0	0	0
WP_004418177.1	1	0	0	0	0	0	0	0	0	0	0	0	0	0	0	0	0	0	0	0
YP_237115.1	1	1	1	1	1	1	1	1	1	1	1	1	1	1	1	1	1	1	1	1
YP_236009.1	1	1	1	1	1	1	1	1	1	1	1	1	1	1	1	1	1	1	1	1
WP_050557973.1	0	0	0	0	0	0	0	0	0	0	1	0	0	0	0	0	0	0	0	0
YP_235274.1	1	1	1	1	0	1	1	1	1	1	1	1	1	1	1	1	1	1	1	1
YP_237015.1	1	1	1	1	1	1	1	1	1	1	1	1	1	1	1	1	1	1	1	1
YP_234714.1	1	1	1	1	1	1	1	1	1	1	1	1	1	1	1	1	1	1	1	1
YP_237210.1	1	1	1	1	1	1	1	1	1	1	1	1	1	1	1	1	1	1	1	1
peg.3154	0	0	0	0	0	1	0	1	0	0	0	0	0	0	0	0	0	0	0	0
peg.3155	0	0	0	0	0	1	0	1	0	0	0	0	0	0	0	0	0	0	0	0
peg.3156	0	0	0	0	0	1	0	1	0	0	0	0	0	0	0	0	0	0	0	0
peg.3157	0	0	0	0	0	1	0	1	0	0	0	0	0	0	0	0	0	0	0	0
peg.3150	0	0	0	0	0	1	0	1	0	0	0	0	0	0	0	0	0	0	0	0
peg.3151	0	0	0	0	0	1	0	1	0	0	0	0	0	0	0	0	0	0	0	0
peg.3152	0	0	0	0	0	1	0	1	0	0	0	0	0	0	0	0	0	0	0	0
peg.3153	0	0	0	0	0	1	0	1	0	0	0	0	0	0	0	0	0	0	0	0
YP_233122.1	1	1	1	1	1	1	1	1	1	1	1	1	1	1	1	1	1	1	1	1
WP_004403929.1	0	0	0	0	1	0	0	0	0	0	0	0	0	0	0	0	0	0	0	0
YP_235359.1	1	1	1	1	1	1	1	1	1	1	1	1	1	1	1	1	1	1	1	1
WP_024643236.1	0	0	0	0	0	0	0	0	0	0	0	0	0	0	0	1	0	0	0	0
YP_234722.1	1	1	1	1	1	1	1	1	1	1	1	1	1	1	1	1	1	1	1	1
WP_004416540.1	1	0	0	0	0	0	0	0	0	0	0	0	0	0	0	0	0	0	0	0
YP_237600.1	1	1	1	1	1	1	1	1	1	1	1	1	1	1	1	1	1	1	1	1
WP_050586345.1	0	0	0	0	0	0	0	0	0	0	0	1	0	0	0	0	0	0	0	0
YP_237483.1	1	1	1	1	1	1	1	1	1	1	1	1	1	1	1	1	1	1	1	1
WP_024692127.1	0	0	0	0	0	0	0	0	0	0	0	1	0	0	0	0	0	0	0	0
WP_003394481.1	0	0	0	0	1	0	0	0	0	0	0	0	0	0	0	0	0	0	0	0
WP_032655929.1	0	0	0	0	0	0	0	0	0	0	0	0	0	0	0	0	1	0	0	0
WP_024640259.1	0	0	0	0	0	0	0	0	0	0	0	0	0	0	0	0	1	0	0	0
WP_024698480.1	0	0	0	0	0	0	0	0	0	0	0	0	0	0	0	0	0	1	0	0
WP_003317545.1	0	0	0	0	0	0	0	0	0	1	0	0	0	0	0	0	0	0	0	0
YP_234238.1	1	1	1	1	1	1	1	1	1	1	1	1	1	1	1	1	1	1	1	1
WP_046719489.1	0	0	0	0	0	0	0	0	1	0	0	0	0	0	0	0	0	0	0	0
WP_024640170.1	0	0	0	0	0	0	0	0	0	0	0	0	0	0	0	1	0	0	0	0
YP_237654.1	1	1	1	1	1	1	1	1	1	1	1	1	1	1	1	1	1	1	1	1
YP_237875.1	1	1	1	1	1	1	1	1	1	1	1	1	1	1	1	1	1	1	1	1
YP_238079.1	1	1	1	1	1	1	1	1	1	1	1	1	1	1	0	1	1	1	1	0
YP_236324.1	1	1	1	1	1	1	1	1	1	1	1	1	1	1	1	1	0	1	1	1
WP_025168262.1	1	0	0	0	0	0	0	0	0	0	0	0	0	0	0	0	0	0	0	0
WP_032703237.1	0	0	0	0	0	0	0	0	0	0	0	0	0	0	0	0	0	0	0	1
WP_003313141.1	0	0	0	0	0	0	0	0	0	1	0	0	0	0	0	0	0	0	0	0
YP_236939.1	1	1	1	1	1	1	1	1	1	1	1	1	1	1	1	1	1	1	1	1
YP_235613.1	0	0	0	1	1	0	1	0	1	0	1	0	1	1	1	1	1	0	1	1
YP_236732.1	1	1	1	1	1	1	1	1	1	1	1	1	1	1	1	1	1	1	1	1
YP_235244.1	1	1	1	1	1	1	1	1	1	1	1	1	1	1	1	1	1	1	1	1
YP_238192.1	1	1	1	1	1	1	1	1	1	1	1	1	1	1	1	1	1	1	1	1
WP_024663521.1	0	0	0	0	0	0	0	0	0	0	0	0	1	0	0	0	0	0	0	0
peg.2405	0	0	0	0	0	1	0	1	0	0	0	0	0	0	0	0	0	0	0	0
peg.2156	0	0	0	0	0	0	0	1	0	0	0	0	0	0	0	0	0	0	0	0
YP_235073.1	1	1	1	1	1	1	1	1	1	1	1	1	1	1	1	1	1	1	1	1
WP_024692636.1	0	0	0	0	0	0	0	0	0	0	0	1	0	0	0	0	0	0	0	0
YP_236715.1	1	1	1	1	1	1	1	1	1	1	1	1	1	1	1	1	1	1	1	1
WP_003310632.1	0	0	0	0	0	0	0	0	0	1	0	0	0	0	0	0	0	0	0	0
WP_003395027.1	0	0	0	0	1	0	0	0	0	0	0	0	0	0	0	0	0	0	0	0
WP_024663890.1	0	0	0	0	0	0	1	0	0	0	0	0	0	0	0	0	0	0	0	0
WP_003315975.1	0	0	0	0	0	0	0	0	0	1	0	0	0	0	0	0	0	0	0	0
YP_234675.1	1	1	1	1	1	1	1	1	1	1	1	1	1	1	1	1	1	1	1	1
YP_236709.1	1	1	1	1	1	1	1	1	1	1	1	1	1	1	1	1	1	1	1	1
YP_233392.1	1	1	1	1	1	1	1	1	1	1	1	1	1	1	1	1	1	1	1	1
YP_236153.1	1	1	1	1	1	1	1	1	1	1	1	1	1	1	1	0	1	1	1	1
YP_237749.1	1	1	1	1	1	1	1	1	1	1	1	1	1	1	1	1	1	1	1	1
WP_032653610.1	0	0	0	0	0	0	0	0	0	0	0	0	0	0	0	0	1	0	0	0
WP_003315969.1	0	0	0	0	0	0	0	0	0	1	0	0	0	0	0	0	0	0	0	0
YP_236806.1	1	1	1	1	1	1	1	1	1	1	1	1	1	1	1	1	1	1	1	1
YP_236017.1	1	0	0	1	0	0	0	0	0	0	0	0	0	0	1	1	1	0	1	0
YP_235158.1	1	1	1	1	1	1	1	1	1	1	1	1	1	1	1	1	1	1	1	1
YP_237011.1	1	1	1	1	1	1	1	1	1	1	1	1	1	1	1	1	1	1	1	1
WP_003312999.1	0	0	0	0	0	0	0	0	0	1	0	0	0	0	0	0	0	0	0	0
YP_234900.1	1	1	1	1	1	1	1	1	1	1	1	1	1	1	1	1	1	1	1	1
YP_237978.1	1	1	1	1	1	1	1	1	1	1	1	1	1	1	1	1	1	1	1	1
YP_237426.1	1	1	1	1	1	1	1	1	1	1	1	1	1	1	1	1	1	1	1	1
YP_236253.1	1	1	1	1	1	1	1	1	1	1	1	1	1	1	1	1	1	1	1	1
YP_234960.1	1	1	1	1	1	1	1	1	1	1	1	1	1	1	1	1	1	1	1	1
peg.1178	0	0	0	0	0	0	0	1	0	0	0	0	0	0	0	0	0	0	0	0
peg.1179	0	0	0	0	0	0	0	1	0	0	0	0	0	0	0	0	0	0	0	0
YP_235788.1	1	1	1	1	1	1	1	1	1	1	1	1	1	1	1	1	1	1	1	1
WP_032634473.1	0	0	0	0	0	0	0	0	0	0	0	0	0	0	0	0	0	1	0	0
WP_032655427.1	0	0	0	0	0	0	0	0	0	0	0	0	0	0	0	0	1	0	0	0
YP_236716.1	1	1	1	1	1	1	1	1	1	1	1	1	1	1	1	1	1	1	1	1
YP_233779.1	1	1	1	1	1	1	1	1	1	1	1	1	1	1	1	1	1	1	1	1
WP_004410994.1	0	0	0	0	0	0	0	0	0	0	0	0	0	0	1	0	0	0	0	0
YP_234968.1	1	1	1	1	1	1	1	1	1	1	1	1	1	1	1	1	1	1	1	1
YP_237883.1	1	1	1	1	1	1	1	1	1	1	1	1	1	1	1	1	1	1	1	1
peg.1716	0	0	0	0	0	1	0	1	0	0	0	0	0	0	0	0	0	0	0	0
YP_233642.1	1	1	1	1	1	1	1	1	1	1	1	1	1	1	1	1	1	1	1	1
WP_003315638.1	0	0	0	0	0	0	0	0	0	1	0	0	0	0	0	0	0	0	0	0
YP_234916.1	1	1	1	1	1	1	1	1	1	1	1	1	1	1	1	1	1	1	1	1
WP_003409982.1	0	0	0	0	0	0	0	0	0	0	0	0	0	0	1	0	0	0	0	0
WP_024650466.1	0	0	0	0	0	0	0	0	0	0	0	0	0	1	0	0	0	0	0	0
WP_003431398.1	0	0	0	0	0	0	0	0	0	0	1	0	0	0	0	0	0	0	0	0
YP_237040.1	1	1	1	1	1	1	1	1	1	1	1	1	1	1	1	1	1	1	1	1
YP_234058.1	1	1	1	1	1	1	1	1	1	1	1	1	1	1	1	1	1	1	1	1
WP_004406888.1	0	0	0	0	0	0	0	0	0	0	0	0	0	0	0	1	0	0	0	0
WP_003396591.1	0	0	0	0	1	0	0	0	0	0	0	0	0	0	0	0	0	0	0	0
YP_234177.1	1	1	1	1	1	1	1	1	1	1	1	1	1	1	1	1	1	1	1	1
YP_237020.1	1	1	1	1	1	1	1	1	1	1	1	1	1	1	1	1	1	1	1	1
YP_233267.1	1	1	1	1	1	1	1	1	1	1	1	1	1	1	1	1	1	1	1	1
WP_024647991.1	0	0	0	0	0	0	0	0	0	0	0	0	0	1	0	0	0	0	0	0
WP_003318707.1	0	0	0	0	0	0	0	0	0	1	0	0	0	0	0	0	0	0	0	0
YP_233564.1	1	1	1	1	1	1	1	1	1	1	1	1	1	1	1	1	1	1	1	1
WP_029571539.1	0	0	0	0	0	0	0	0	0	0	0	0	0	0	0	0	0	0	0	0
YP_235331.1	1	1	1	1	1	1	1	1	1	1	1	1	1	1	1	1	1	1	1	1
YP_235162.1	1	1	1	1	1	1	1	1	1	1	1	1	1	1	1	1	1	1	1	1
YP_235501.1	1	1	1	1	1	1	1	1	1	1	1	1	1	1	1	1	1	1	1	1
WP_003313028.1	0	0	0	0	0	0	0	0	0	1	0	0	0	0	0	0	0	0	0	0
YP_233884.1	1	1	1	1	1	1	1	1	1	1	1	1	1	1	1	1	1	1	1	1
YP_237028.1	1	1	1	1	1	1	1	1	1	1	1	1	1	1	1	1	1	1	1	1
WP_024664810.1	0	0	0	0	0	0	1	0	0	0	0	0	0	0	0	0	0	0	0	0
YP_236636.1	1	1	1	1	1	1	1	1	1	1	1	1	1	1	1	1	1	1	1	1
peg.5126	0	0	0	0	0	1	0	1	0	0	0	0	0	0	0	0	0	0	0	0
WP_003418912.1	0	0	0	0	0	0	0	0	0	0	0	0	0	0	0	0	0	0	0	1
YP_236795.1	1	1	1	1	1	1	1	1	1	1	1	1	1	1	1	1	1	1	1	1
YP_235993.1	1	1	1	1	1	1	1	1	1	1	1	1	1	1	1	1	1	1	1	1
YP_234167.1	1	1	1	1	1	1	1	1	1	1	1	1	1	1	1	1	1	1	1	1
YP_237899.1	1	1	1	1	1	1	1	1	1	1	1	1	1	1	1	1	1	1	1	1
WP_024692422.1	0	0	0	0	0	0	0	0	0	0	0	1	0	0	0	0	0	0	0	0
WP_046720303.1	0	0	0	0	0	0	0	0	1	0	0	0	0	0	0	0	0	0	0	0
WP_003315658.1	0	0	0	0	0	0	0	0	0	1	0	0	0	0	0	0	0	0	0	0
YP_233751.1	1	1	1	1	1	1	1	1	1	1	1	1	1	1	1	1	1	1	1	1
YP_234861.1	1	1	1	1	0	1	1	1	1	1	1	1	1	1	1	1	1	1	1	1
WP_003411016.1	0	0	0	0	0	0	0	0	0	0	0	0	0	0	1	0	0	0	0	0
WP_050601891.1	0	0	0	0	0	0	0	0	0	0	0	0	0	0	0	0	1	0	0	0
YP_233745.1	1	1	1	1	1	1	1	1	1	1	1	1	1	1	1	1	1	1	1	1
YP_234801.1	1	1	1	1	1	1	1	1	1	1	1	1	1	1	1	1	1	1	1	1
YP_238170.1	1	1	1	1	1	1	1	1	1	1	1	1	1	1	1	1	1	1	1	0
YP_233658.1	1	1	1	1	1	1	1	1	1	1	1	1	1	1	1	1	1	1	1	1
YP_236175.1	1	1	1	1	1	1	1	1	1	1	1	1	1	1	1	1	1	1	1	1
WP_024648474.1	0	0	0	0	0	0	0	0	0	0	0	0	0	1	0	0	0	0	0	0
YP_234744.1	1	1	1	1	1	1	1	1	1	1	1	1	1	1	1	1	1	1	1	1
WP_020303968.1	0	0	0	0	0	0	0	0	1	0	0	0	0	0	0	0	0	0	0	0
YP_234084.1	1	0	0	1	1	1	1	1	1	1	1	1	1	1	1	1	1	1	1	1
WP_032699449.1	0	0	0	0	0	0	0	0	0	0	0	0	0	0	1	0	0	0	0	0
WP_032656495.1	0	0	0	0	0	0	0	0	0	0	0	0	0	0	0	0	1	0	0	0
WP_003313715.1	0	0	0	0	0	0	0	0	0	1	0	0	0	0	0	0	0	0	0	0
YP_237827.1	1	1	1	1	1	1	1	1	1	1	1	1	1	1	1	1	1	1	1	1
YP_235299.1	1	1	1	1	1	1	1	1	1	1	1	1	1	1	1	1	1	1	1	1
YP_236147.1	0	0	0	1	0	0	0	0	0	0	0	0	0	0	0	0	0	0	1	1
YP_235474.1	1	1	1	1	1	1	1	1	1	1	1	1	1	1	1	1	1	1	1	1
YP_233777.1	1	1	1	1	1	1	1	1	1	1	1	1	1	1	1	1	1	1	1	1
YP_234002.1	1	1	1	1	1	1	1	1	1	1	1	1	1	1	1	1	1	1	1	1
YP_233804.1	1	1	1	1	1	1	1	1	1	1	1	1	1	1	1	1	1	1	1	1
YP_234056.1	1	1	1	1	1	1	1	1	1	1	1	1	1	1	1	1	1	1	1	1
WP_024692782.1	0	0	0	0	0	0	0	0	0	0	0	1	0	0	0	0	0	0	0	0
YP_237454.1	1	1	1	1	1	1	1	1	1	1	1	1	1	1	1	1	1	1	1	1
WP_032698100.1	0	0	0	0	0	0	0	0	0	0	0	0	0	0	1	0	0	0	0	0
YP_234179.1	1	1	1	1	1	1	1	1	1	1	1	1	1	1	1	1	1	1	1	1
YP_235533.1	1	1	1	1	1	1	1	1	1	1	1	1	1	1	1	1	1	1	1	1
YP_234836.1	1	1	1	1	1	1	1	1	1	1	1	1	1	1	1	1	1	1	1	1
YP_234038.1	1	1	1	1	1	1	1	1	1	1	1	1	1	1	1	1	1	1	1	1
YP_236157.1	1	1	1	1	1	1	1	1	1	1	1	1	1	1	1	1	1	1	1	1
WP_003431106.1	0	0	0	0	0	0	0	0	0	0	1	0	0	0	0	0	0	0	0	0
YP_233174.1	1	1	1	1	1	1	1	1	1	1	1	1	1	1	1	1	1	1	1	1
YP_238110.1	1	1	1	1	1	1	1	1	1	1	1	1	1	1	0	1	1	1	1	0
YP_235829.1	1	1	1	1	1	1	1	1	1	1	1	1	1	1	1	1	1	1	1	1
WP_003313781.1	0	0	0	0	0	0	0	0	0	1	0	0	0	0	0	0	0	0	0	0
YP_233651.1	1	1	1	1	1	1	1	1	1	1	1	1	1	1	1	1	1	1	1	1
YP_233309.1	1	1	1	1	1	1	1	1	1	1	1	1	1	1	1	1	1	1	1	1
YP_235213.1	1	1	1	1	1	1	1	1	1	1	1	1	1	1	1	1	1	1	1	1
WP_050585221.1	0	0	0	0	0	0	0	0	0	0	0	0	0	1	0	0	0	0	0	0
WP_003367651.1	0	0	0	0	0	0	0	0	0	0	1	0	0	0	0	0	0	0	0	0
WP_003435255.1	0	0	0	0	0	0	0	0	0	0	1	0	0	0	0	0	0	0	0	0
WP_032703343.1	0	0	0	0	0	0	0	0	0	0	0	0	0	0	0	0	0	0	0	1
YP_235617.1	0	0	0	1	1	0	1	0	1	1	1	0	1	1	1	1	1	0	1	1
WP_025167903.1	1	0	0	0	0	0	0	0	0	0	0	0	0	0	0	0	0	0	0	0
YP_233146.1	1	1	1	1	1	1	1	1	1	1	1	1	1	1	1	1	1	1	1	1
WP_004416144.1	1	0	0	0	0	0	0	0	0	0	0	0	0	0	0	0	0	0	0	0
WP_029571894.1	0	0	0	0	0	0	0	0	0	0	0	0	0	0	0	0	0	0	0	0
WP_016567655.1	0	0	0	0	0	0	0	0	0	0	0	0	0	0	0	0	0	1	0	0
WP_003435241.1	0	0	0	0	0	0	0	0	0	0	1	0	0	0	0	0	0	0	0	0
YP_235654.1	1	1	1	1	1	1	0	1	1	1	1	1	0	1	1	1	1	1	1	1
YP_237112.1	1	1	1	1	1	1	1	1	1	1	1	1	1	1	1	1	1	1	1	1
YP_233597.1	1	1	1	1	1	1	1	1	1	1	1	1	1	1	1	1	1	1	1	1
WP_003315656.1	0	0	0	0	0	0	0	0	0	1	0	0	0	0	0	0	0	0	0	0
WP_032703280.1	1	1	1	0	0	1	0	0	0	1	0	0	0	0	1	0	0	1	0	1
YP_236050.1	1	1	1	1	1	1	1	1	1	1	1	1	1	1	1	1	1	1	1	1
WP_004418168.1	1	0	0	0	0	0	0	0	0	0	0	0	0	0	0	0	0	0	0	0
YP_236040.1	1	1	1	1	1	1	1	1	1	1	1	1	1	1	1	1	1	1	1	1
YP_233534.1	1	1	1	1	1	1	1	1	1	1	1	1	1	1	1	1	1	1	1	1
YP_236970.1	1	1	1	1	1	1	1	1	1	1	1	1	1	1	1	1	1	1	1	1
YP_233605.1	1	1	1	1	1	1	1	1	1	1	1	1	1	1	1	1	1	1	1	1
YP_235310.1	1	1	1	1	1	1	1	1	1	1	1	1	1	1	1	1	1	1	1	1
YP_236775.1	1	1	1	1	1	1	1	1	1	1	1	1	1	1	1	1	1	1	1	1
YP_233432.1	1	1	1	1	1	1	1	1	1	1	1	1	1	1	1	1	1	1	1	1
WP_003418364.1	0	0	0	0	0	0	0	0	0	0	0	0	0	0	0	0	0	0	0	1
YP_233507.1	1	1	1	1	1	1	1	1	1	1	1	1	1	1	1	1	1	1	1	1
YP_234716.1	1	1	1	1	1	1	1	1	1	1	1	1	1	1	1	1	1	1	1	1
YP_237686.1	1	1	1	1	1	1	1	1	1	1	1	1	1	1	1	1	1	1	1	1
WP_032634610.1	0	0	0	0	0	0	0	0	0	0	0	0	0	0	0	0	0	1	0	0
YP_237089.1	1	1	1	1	1	1	1	1	1	1	1	1	1	1	1	1	1	1	1	1
YP_233611.1	1	1	1	1	1	1	1	1	1	1	1	1	1	1	1	1	1	0	1	1
YP_236594.1	1	1	1	1	1	1	1	1	1	1	1	1	1	1	1	1	1	1	1	1
YP_237919.1	1	1	1	1	1	1	1	1	1	1	1	1	1	1	1	1	1	1	1	1
WP_029572244.1	0	0	0	0	0	0	0	0	0	0	0	0	0	0	0	0	0	0	0	0
WP_003385353.1	0	0	0	0	1	0	0	0	0	0	0	0	0	0	0	0	0	0	0	0
YP_234271.1	1	1	1	1	1	1	1	1	1	1	1	1	1	1	1	1	1	1	1	1
YP_233754.1	1	1	1	1	1	1	1	1	1	1	1	1	1	1	1	1	1	1	1	1
YP_234485.1	1	1	1	1	1	1	1	1	1	1	1	1	0	1	1	1	1	1	1	1
YP_237694.1	1	1	1	1	1	1	1	1	1	1	1	1	1	1	1	1	1	1	1	1
WP_003395020.1	0	0	0	0	1	0	0	0	0	0	0	0	0	0	0	0	0	0	0	0
WP_016567493.1	0	0	0	0	0	0	0	0	0	0	0	0	0	0	0	0	0	1	0	0
YP_236769.1	1	1	1	1	1	1	1	1	1	1	1	1	1	1	1	1	1	1	1	1
YP_234332.1	1	1	1	1	1	1	1	1	1	1	1	1	1	1	1	1	1	1	1	1
WP_003312588.1	0	0	0	0	0	0	0	0	0	1	0	0	0	0	0	0	0	0	0	0
WP_003312749.1	0	0	0	0	0	0	0	0	0	1	0	0	0	0	0	0	0	0	0	0
YP_236749.1	1	1	1	1	1	1	1	1	1	1	1	1	1	1	1	1	1	1	1	1
YP_238191.1	1	1	1	1	1	1	1	1	1	1	1	1	1	1	1	1	1	1	1	1
WP_003396634.1	0	0	0	0	1	0	0	0	0	0	0	0	0	0	0	0	0	0	0	0
YP_233390.1	1	1	1	1	1	1	1	1	1	1	1	1	1	1	1	1	1	1	1	1
YP_235611.1	1	1	1	1	1	1	1	1	1	1	1	1	1	1	1	1	1	1	1	1
WP_032703266.1	0	0	0	0	0	0	0	0	0	0	0	0	0	0	0	0	0	0	0	1
YP_233479.1	1	1	1	1	1	1	1	1	1	1	1	1	1	1	1	1	1	1	1	1
WP_003315010.1	0	0	0	0	0	0	0	0	0	1	0	0	0	0	0	0	0	0	0	0
YP_236258.1	1	1	1	1	1	1	1	1	1	0	1	1	1	1	1	1	1	1	1	1
WP_003433291.1	0	0	0	0	0	0	0	0	0	0	1	0	0	0	0	0	0	0	0	0
YP_236489.1	1	1	1	1	1	1	1	1	1	1	1	1	1	1	1	1	1	1	1	1
WP_025167982.1	1	0	0	0	0	0	0	0	0	0	0	0	0	0	0	0	0	0	0	0
YP_233712.1	1	1	1	1	1	1	1	1	1	1	1	1	1	1	1	1	1	1	1	1
YP_237325.1	1	1	1	1	1	1	1	1	1	1	1	1	1	1	1	1	1	1	1	1
YP_237093.1	1	1	1	1	1	1	1	1	1	1	1	1	1	1	1	1	1	1	1	1
WP_003349175.1	0	0	0	0	0	0	0	0	0	0	0	0	0	1	0	0	0	0	0	0
WP_003315018.1	0	0	0	0	0	0	0	0	0	1	0	0	0	0	0	0	0	0	0	0
WP_003312181.1	0	0	0	0	0	0	0	0	0	1	0	0	0	0	0	0	0	0	0	0
WP_032632253.1	0	0	0	0	0	0	0	0	0	0	0	0	0	1	0	0	0	0	0	0
WP_003396539.1	0	0	0	0	1	0	0	0	0	0	0	0	0	0	0	0	0	0	0	0
WP_032699515.1	0	0	0	0	0	0	0	0	0	0	0	0	0	0	1	0	0	0	0	0
YP_237140.1	1	1	1	1	1	1	1	1	1	1	1	1	1	1	1	1	1	1	1	1
YP_235051.1	1	1	1	1	1	1	1	1	1	1	1	1	1	0	1	1	1	1	1	1
YP_235777.1	1	1	1	1	1	1	1	1	1	1	1	1	1	1	1	1	1	1	1	1
YP_233758.1	1	1	1	1	1	1	1	1	1	1	1	1	1	1	1	1	1	1	1	1
YP_235271.1	1	1	1	1	1	1	1	1	1	1	1	1	1	1	1	1	1	0	1	0
YP_233285.1	1	1	1	1	1	1	1	1	1	1	1	1	1	1	1	1	1	1	1	1
YP_234638.1	1	1	1	1	1	1	1	1	1	1	1	1	1	1	1	1	1	1	1	1
WP_003314984.1	0	0	0	0	0	0	0	0	0	1	0	0	0	0	0	0	0	0	0	0
YP_234763.1	1	1	1	1	1	1	1	1	1	1	1	1	1	1	1	1	1	1	1	1
YP_236371.1	1	1	1	1	1	1	1	1	1	1	1	1	1	1	1	1	1	1	1	1
WP_003395720.1	0	0	0	0	1	0	0	0	0	0	0	0	0	0	0	0	0	0	0	0
WP_032699233.1	0	0	0	0	0	0	0	0	0	0	0	0	0	0	1	0	0	0	0	0
YP_233240.1	1	1	1	1	1	1	1	1	1	1	1	1	1	1	1	1	1	1	1	1
YP_233195.1	1	1	1	1	1	1	1	1	1	1	1	1	1	1	1	0	1	1	1	1
YP_236827.1	1	1	1	1	1	1	1	1	1	0	1	1	1	1	1	1	1	1	1	1
YP_237168.1	1	1	1	1	1	1	1	1	1	1	1	1	1	1	1	1	1	1	1	1
YP_237286.1	1	1	1	1	1	1	1	1	1	1	1	1	1	1	1	1	1	1	1	1
WP_003396606.1	0	0	0	0	1	0	0	0	0	0	0	0	0	0	0	0	0	0	0	0
YP_236238.1	1	1	1	1	1	1	1	1	1	1	1	1	1	1	1	1	1	1	1	1
WP_003307025.1	0	0	0	0	0	0	0	0	0	1	0	0	0	0	0	0	0	0	0	0
WP_003304885.1	0	0	0	0	0	0	0	0	0	1	0	0	0	0	0	0	0	0	0	0
YP_235165.1	1	1	1	1	1	1	1	1	1	1	1	1	1	1	1	1	1	1	1	1
peg.3176	0	0	0	0	0	0	0	1	0	0	0	0	0	0	0	0	0	0	0	0
peg.3177	0	0	0	0	0	0	0	1	0	0	0	0	0	0	0	0	0	0	0	0
YP_237255.1	1	1	1	1	1	1	1	1	1	1	1	1	1	1	1	1	1	1	1	1
YP_235024.1	1	1	1	1	1	1	1	1	1	1	1	1	1	1	1	1	1	1	1	1
YP_235751.1	1	1	1	1	1	1	1	1	1	1	1	1	1	1	1	1	1	1	1	1
YP_234190.1	1	1	1	1	1	1	1	1	1	1	1	1	1	1	1	1	1	1	1	1
WP_032698810.1	0	0	0	0	0	0	0	0	0	0	0	0	0	0	1	0	0	0	0	0
YP_237778.1	1	1	1	1	1	1	1	1	1	1	1	1	1	1	1	1	1	1	1	1
YP_236912.1	1	1	1	1	1	1	1	1	1	1	1	1	1	1	1	1	1	1	1	1
YP_235332.1	1	1	1	1	1	1	1	1	1	1	1	1	1	1	1	1	1	1	1	1
YP_233162.1	1	1	1	1	1	1	1	1	1	1	1	1	1	1	1	1	1	1	1	1
YP_236982.1	1	1	1	1	1	1	1	1	1	1	1	1	1	1	1	1	1	1	1	1
YP_235290.1	1	1	1	1	1	1	1	1	1	1	1	1	1	1	1	1	1	0	1	0
WP_004400463.1	0	0	0	0	1	0	0	0	0	0	0	0	0	0	0	0	0	0	0	0
YP_237758.1	1	1	1	1	1	1	1	1	1	1	1	0	1	1	1	1	1	1	1	1
YP_235759.1	0	0	0	1	0	0	0	0	0	1	0	0	0	0	0	0	0	1	1	0
peg.2171	0	0	0	0	0	1	0	1	0	0	0	0	0	0	0	0	0	0	0	0
YP_235179.1	1	1	1	1	1	1	1	1	1	1	1	1	1	1	1	1	1	1	1	1
WP_003348454.1	0	0	0	0	0	0	0	0	0	0	0	0	0	0	0	0	1	0	0	0
WP_032699973.1	0	0	0	0	0	0	0	0	0	0	0	0	0	0	1	0	0	0	0	0
YP_234921.1	1	1	1	1	1	1	1	1	1	1	1	1	1	1	1	1	1	1	1	1
WP_003314541.1	0	0	0	0	0	0	0	0	0	1	0	0	0	0	0	0	0	0	0	0
YP_236359.1	1	1	1	1	1	1	1	1	1	1	1	1	1	1	1	1	1	1	1	1
YP_235409.1	1	1	1	1	1	1	1	1	1	1	1	1	1	1	1	1	1	1	1	1
YP_237786.1	1	1	1	1	1	1	1	1	1	1	1	1	1	1	1	1	1	1	1	1
WP_024642394.1	0	0	0	0	0	0	0	0	0	0	0	0	0	0	0	1	0	0	0	0
WP_024692778.1	0	0	0	0	0	0	0	0	0	0	0	1	0	0	0	0	0	0	0	0
YP_237999.1	1	1	1	1	1	1	1	1	1	1	1	1	1	1	1	1	1	1	1	1
WP_003412607.1	0	0	0	0	0	0	0	0	0	0	0	0	0	0	1	0	0	0	0	0
YP_236998.1	1	1	1	1	1	1	1	1	1	1	1	1	1	1	1	1	1	1	1	1
WP_003396554.1	0	0	0	0	1	0	0	0	0	0	0	0	0	0	0	0	0	0	0	0
YP_234356.1	1	1	1	1	1	1	1	1	1	1	1	1	1	1	1	1	1	1	1	1
YP_236803.1	1	1	1	1	1	1	1	1	1	1	1	1	1	0	1	1	1	1	1	1
WP_003312834.1	0	0	0	0	0	0	0	0	0	1	0	0	0	0	0	0	0	0	0	0
WP_024661675.1	0	0	0	0	0	0	0	0	0	0	0	0	1	0	0	0	0	0	0	0
YP_235010.1	0	0	0	1	1	0	1	0	1	0	0	1	1	1	1	1	1	0	1	1
WP_024649840.1	0	0	0	0	0	0	0	0	0	0	0	0	0	1	0	0	0	0	0	0
YP_234065.1	1	1	1	1	1	1	1	1	1	1	1	1	1	1	1	1	1	1	1	1
YP_237274.1	0	1	1	1	1	1	1	1	1	1	1	1	1	1	1	1	1	1	1	1
YP_237381.1	0	0	0	1	1	1	1	0	1	0	0	1	1	1	0	1	1	0	1	0
YP_234579.1	0	1	1	1	1	0	1	0	1	1	1	0	0	1	1	0	0	0	1	1
YP_234848.1	1	1	1	1	1	1	1	1	1	1	1	1	1	1	1	1	1	1	1	1
WP_012723157.1	0	0	0	0	0	0	0	0	0	0	0	0	0	0	0	0	1	0	0	0
YP_235429.1	1	1	1	1	1	1	1	1	1	1	1	1	1	1	1	1	1	1	1	1
YP_234087.1	1	1	1	1	1	1	1	1	1	1	1	1	1	1	1	1	1	1	1	1
WP_003312146.1	0	0	0	0	0	0	0	0	0	1	0	0	0	0	0	0	0	0	0	0
WP_003311346.1	0	0	0	0	0	0	0	0	0	1	0	0	0	0	0	0	0	0	0	0
YP_236226.1	1	1	1	1	1	1	1	1	1	1	1	1	1	1	1	1	1	1	1	1
WP_003313320.1	0	0	0	0	0	0	0	0	0	1	0	0	0	0	0	0	0	0	0	0
YP_234106.1	1	1	1	1	1	1	1	1	1	1	1	1	1	1	1	1	1	1	1	1
peg.1156	0	0	0	0	0	0	0	1	0	0	0	0	0	0	0	0	0	0	0	0
YP_237061.1	1	1	1	1	1	1	1	1	1	1	1	1	1	1	1	1	1	1	1	1
YP_233774.2	1	1	1	1	1	1	1	1	1	1	1	1	1	1	1	1	1	1	1	1
WP_003313838.1	0	0	0	0	0	0	0	1	0	1	0	0	0	0	0	0	0	0	0	0
YP_234840.1	1	1	1	1	1	1	1	1	1	1	1	1	1	1	1	1	1	1	1	1
YP_235806.1	1	1	1	1	1	1	1	1	1	1	1	1	1	1	1	1	1	1	1	1
YP_236187.1	1	1	1	1	1	1	0	1	1	1	1	1	1	1	1	1	1	1	1	1
YP_233693.1	1	1	1	1	1	1	1	1	1	1	1	1	1	1	1	1	1	1	1	1
WP_024642195.1	0	0	0	0	0	0	0	0	0	0	0	0	0	0	0	1	0	0	0	0
WP_024664841.1	0	0	0	0	0	0	1	0	0	0	0	0	0	0	0	0	0	0	0	0
YP_235530.1	1	1	1	1	1	1	1	1	1	1	1	1	1	1	1	1	1	1	1	1
WP_003393333.1	0	0	0	0	1	0	0	0	0	0	0	0	0	0	0	0	0	0	0	0
YP_233447.1	1	1	1	1	1	1	1	1	1	1	1	1	1	1	1	1	1	1	1	1
YP_235357.1	1	1	1	1	1	1	1	1	0	1	1	1	1	1	1	1	1	1	1	1
WP_003411799.1	0	0	0	0	0	0	0	0	0	0	0	0	0	0	1	0	0	0	0	0
YP_237166.1	1	1	1	1	1	1	1	1	1	1	1	1	1	1	1	1	1	1	1	1
WP_016567456.1	0	0	0	0	0	0	0	0	0	0	0	0	0	0	0	0	0	1	0	0
YP_237368.1	1	1	1	1	1	1	1	1	1	1	1	1	1	1	1	1	1	1	1	1
WP_024664731.1	0	0	0	0	0	0	1	0	0	0	0	0	0	0	0	0	0	0	0	0
YP_237987.1	0	0	0	1	0	0	0	0	0	0	1	0	0	0	0	1	1	0	1	0
YP_237188.1	1	1	1	1	1	1	1	1	1	1	1	1	1	1	1	1	1	1	1	1
WP_003395025.1	0	0	0	0	1	0	0	0	0	0	0	0	0	0	0	0	0	0	0	0
WP_003433952.1	0	0	0	0	0	0	0	0	0	0	1	0	0	0	0	0	0	0	0	0
YP_234470.1	1	1	1	1	1	1	1	1	1	1	1	1	1	1	1	1	1	1	1	1
YP_233227.1	1	1	1	1	1	1	1	1	1	1	1	1	1	1	1	1	1	1	1	1
WP_003394055.1	0	0	0	0	1	1	0	0	0	0	0	0	0	0	0	0	0	0	0	0
WP_003384538.1	0	0	0	0	1	0	0	0	0	0	0	0	0	0	0	0	0	0	0	0
YP_236883.1	1	1	1	1	1	1	1	1	1	1	1	1	1	1	1	1	1	1	1	1
WP_004416621.1	1	0	0	0	0	0	0	0	0	0	0	0	0	0	0	0	0	0	0	0
WP_024663892.1	0	0	0	0	0	0	1	0	0	0	0	0	0	0	0	0	0	0	0	0
WP_003394985.1	0	0	0	0	1	0	0	0	0	0	0	0	0	0	0	0	0	0	0	0
YP_237419.1	1	1	1	1	1	1	1	1	1	1	1	1	1	1	1	1	1	1	1	1
WP_024421414.1	0	0	0	0	0	0	0	0	0	0	0	0	0	0	0	0	1	0	0	0
WP_024641742.1	0	0	0	0	0	0	0	0	0	0	0	0	0	0	0	1	0	0	0	0
WP_003315440.1	0	0	0	0	0	0	0	0	0	1	0	0	0	0	0	0	0	0	0	0
WP_004416592.1	1	0	0	0	0	0	0	0	0	0	0	0	0	0	0	0	0	0	0	0
YP_236282.1	1	1	1	1	1	1	1	1	1	1	1	1	1	1	1	1	1	1	1	1
YP_233340.1	1	1	1	1	1	1	1	1	1	0	1	1	1	1	1	1	1	1	1	1
WP_024649787.1	0	0	0	0	0	0	0	0	0	0	0	0	0	1	0	0	0	0	0	0
YP_237180.1	1	1	1	1	1	1	1	1	1	1	1	1	1	1	1	1	1	1	1	1
YP_234118.1	1	1	1	1	1	1	1	1	1	1	1	1	1	1	1	1	1	1	1	1
YP_236784.1	1	1	1	1	1	1	1	1	1	1	1	1	1	1	1	1	1	1	1	1
YP_235956.1	1	1	1	1	1	1	1	1	1	1	1	1	1	1	1	1	1	1	1	1
YP_233320.1	1	1	1	1	1	1	1	1	1	1	1	1	1	1	1	1	1	1	1	1
YP_237479.1	1	1	1	1	1	1	1	1	1	1	1	1	1	1	1	1	1	1	1	1
YP_237997.1	1	1	1	1	1	1	1	1	1	1	1	1	1	1	1	1	1	1	1	1
WP_029571552.1	0	0	0	0	0	0	0	0	0	0	0	0	0	0	0	0	0	0	0	0
WP_024692776.1	0	0	0	0	0	0	0	0	0	0	0	1	0	0	0	0	0	0	0	0
WP_003313956.1	0	0	0	0	0	0	0	0	0	1	0	0	0	0	0	0	0	0	0	0
YP_236653.1	1	1	1	1	1	1	1	1	1	1	1	1	1	1	1	1	1	1	1	1
YP_235096.1	1	1	1	1	1	1	1	1	1	1	1	1	1	1	1	1	1	1	1	1
peg.3411	0	0	0	0	0	1	0	1	0	0	0	0	0	0	0	0	0	0	0	0
YP_236261.1	1	1	1	1	1	1	1	1	1	1	1	1	1	1	1	1	1	1	1	1
YP_234994.1	1	1	1	1	1	1	1	1	1	1	1	1	1	1	1	1	1	1	1	1
YP_234162.1	1	1	1	1	1	1	1	1	1	1	1	1	1	1	1	1	1	1	1	1
WP_004389341.1	0	0	0	0	0	0	0	0	0	1	0	0	0	0	0	0	0	0	0	0
YP_235550.1	1	1	1	1	1	1	1	1	1	1	1	1	1	1	1	1	1	1	1	1
YP_234787.1	1	1	1	1	1	1	1	1	1	1	1	1	1	1	1	1	1	1	1	1
WP_003315655.1	0	0	0	0	0	0	0	0	0	1	0	0	0	0	0	0	0	0	0	0
YP_236166.1	1	1	1	1	1	1	1	1	1	1	1	1	1	1	1	1	1	1	1	1
YP_233455.1	1	1	1	1	1	1	1	1	1	1	1	1	1	1	1	1	1	1	1	1
WP_004418135.1	1	0	0	0	0	0	0	0	0	0	0	0	0	0	0	0	0	0	0	0
YP_237405.1	1	1	1	1	1	1	1	1	1	1	1	1	1	1	1	1	1	1	1	1
YP_237530.1	1	1	1	1	1	1	1	1	1	1	1	1	1	1	1	1	1	1	1	1
WP_032703363.1	0	0	0	0	0	0	0	0	0	1	0	0	0	0	0	0	0	0	0	1
YP_237493.1	1	1	1	1	1	1	1	1	1	1	1	0	1	1	1	1	0	1	1	1
YP_235699.1	1	1	1	1	1	1	1	1	1	1	1	1	1	1	1	1	1	1	1	0
YP_237397.1	1	1	1	1	1	1	1	1	1	1	1	1	1	1	1	1	1	1	1	1
WP_032609192.1	0	0	0	0	0	0	0	0	0	0	1	0	0	0	0	0	0	0	0	0
WP_024648471.1	0	0	0	0	0	0	0	0	0	0	0	0	0	1	0	0	0	0	0	0
WP_024641161.1	0	0	0	0	0	0	0	0	0	0	0	0	0	0	0	1	0	0	0	0
WP_004389770.1	0	0	0	0	0	0	0	0	0	1	0	0	0	0	0	0	0	0	0	0
WP_033833836.1	1	0	0	0	0	0	0	0	0	0	0	0	0	0	0	0	0	0	0	0
WP_024692641.1	0	0	0	0	0	0	0	0	0	0	0	1	0	0	0	0	0	0	0	0
YP_237858.1	1	1	1	1	1	1	1	1	1	1	1	1	1	1	1	1	1	1	1	1
YP_233435.1	1	1	1	1	1	1	1	1	1	1	1	1	1	1	1	1	1	1	1	1
YP_236510.1	1	1	1	1	1	1	1	1	1	1	1	1	1	1	1	1	1	1	1	1
YP_234276.1	1	1	1	1	1	1	1	1	1	1	1	1	1	1	1	1	1	1	1	1
YP_233449.1	1	1	1	1	1	1	1	1	1	1	1	1	1	1	1	1	1	1	1	1
YP_236546.1	1	1	1	1	1	1	1	1	1	1	1	1	1	1	1	1	1	1	1	1
YP_235691.1	1	1	1	1	1	1	0	1	0	1	1	1	1	0	1	1	1	1	1	0
YP_234424.1	1	1	1	1	1	1	1	1	1	1	1	1	1	1	1	1	1	1	1	1
WP_004389633.1	0	0	0	0	0	0	0	0	0	1	0	0	0	0	0	0	0	0	0	0
YP_235671.1	1	1	1	1	1	1	1	1	1	1	1	1	1	1	1	1	1	1	1	1
WP_032699438.1	0	0	0	0	0	0	0	0	0	0	0	0	0	0	1	0	0	0	0	0
WP_003393076.1	0	0	0	0	1	0	0	0	0	0	0	0	0	0	0	0	0	0	0	0
YP_237822.1	1	1	1	1	1	1	1	1	1	1	1	1	1	1	1	1	1	1	1	1
YP_236085.1	1	1	1	1	1	1	1	0	1	1	1	1	1	1	1	1	1	1	1	1
WP_046719832.1	0	0	0	0	0	0	0	0	1	0	0	0	0	0	0	0	0	0	0	0
YP_235471.1	1	1	1	1	1	1	1	1	1	1	1	1	1	1	1	1	1	1	1	1
WP_016567713.1	0	0	0	0	0	0	0	0	0	0	0	0	0	0	0	0	0	1	0	0
YP_236554.2	1	1	1	1	1	1	1	1	1	1	1	1	1	1	1	1	1	1	1	1
YP_236099.1	1	1	1	1	1	1	1	1	1	1	1	1	1	1	1	1	1	1	1	1
WP_003319003.1	0	0	0	0	0	0	0	0	0	1	0	0	0	0	0	0	0	0	0	0
YP_234331.1	1	1	1	1	1	1	1	1	1	1	1	1	1	1	1	1	1	1	1	1
WP_046720386.1	0	0	0	0	0	0	0	0	1	0	0	0	0	0	0	0	0	0	0	0
YP_237590.1	0	0	0	1	0	0	0	0	1	0	1	0	1	0	0	1	1	0	1	0
YP_234690.1	1	1	1	1	1	1	1	1	1	1	1	1	1	1	1	1	1	1	1	1
YP_236251.1	1	1	1	1	1	1	1	1	1	1	1	1	1	1	1	1	1	1	1	1
YP_235465.1	1	1	1	1	1	1	1	1	1	1	1	1	1	1	1	1	1	1	1	1
YP_236967.1	1	1	1	1	1	1	1	1	1	1	1	1	1	1	1	1	1	1	1	1
YP_236091.1	1	1	1	1	1	1	1	1	1	1	1	1	1	1	1	1	1	1	1	1
YP_237895.1	1	1	1	1	1	1	1	1	1	1	1	1	1	1	1	1	1	1	1	1
YP_235098.1	1	1	1	1	1	1	1	1	1	1	1	1	1	1	1	1	1	1	1	1
WP_003315541.1	0	0	0	0	0	1	0	0	0	1	0	0	0	0	0	0	0	0	0	0
YP_237127.1	1	1	1	1	1	1	1	1	1	1	1	1	1	1	1	1	1	1	1	1
YP_235238.1	1	1	1	1	1	1	1	1	1	1	1	1	1	1	1	1	1	1	1	1
YP_237564.1	1	1	1	1	1	1	1	1	1	1	0	1	1	1	0	1	1	1	1	0
YP_236071.1	1	1	1	1	1	1	1	1	1	1	1	1	1	1	1	1	1	1	1	1
YP_235199.1	1	1	1	1	1	1	1	1	1	1	1	1	1	1	1	1	1	1	1	1
YP_234303.1	1	1	1	1	1	1	1	1	1	1	1	1	1	1	1	1	1	1	1	1
WP_024662913.1	0	0	0	0	0	0	0	0	0	0	0	0	1	0	0	0	0	0	0	0
YP_233289.1	1	1	1	1	1	1	1	1	1	1	1	1	1	1	1	1	1	1	1	1
YP_236563.1	1	1	1	1	1	1	1	1	1	1	1	1	1	1	1	1	1	1	1	1
WP_004664555.1	0	0	0	0	0	0	0	0	1	0	0	0	0	0	0	0	0	0	0	0
WP_003312574.1	0	0	0	0	0	0	0	0	0	1	0	0	0	0	0	0	0	0	0	0
WP_032699238.1	0	0	0	0	0	0	0	0	0	0	0	0	0	0	1	0	0	0	0	0
YP_234686.1	1	1	1	1	1	1	1	1	1	0	1	1	1	1	1	1	1	1	1	1
YP_237143.1	1	1	1	1	1	1	1	1	1	1	1	1	1	1	1	1	1	1	1	1
WP_003383672.1	0	0	0	0	1	0	0	0	0	0	0	0	0	0	0	0	0	0	0	0
WP_004404654.1	0	0	0	0	1	0	0	0	0	0	0	0	0	0	0	0	0	0	0	0
YP_235497.1	1	1	1	1	1	1	1	1	1	1	1	1	1	1	1	1	1	1	1	1
WP_046719828.1	0	0	0	0	0	0	0	0	1	0	0	0	0	0	0	0	0	0	0	0
WP_003314483.1	0	0	0	0	0	0	0	0	0	1	0	0	0	0	0	0	0	0	0	0
YP_233551.1	1	1	1	1	1	1	1	1	1	1	1	1	1	1	1	1	1	1	1	1
WP_003395884.1	0	0	0	0	1	0	0	0	0	0	0	0	0	0	0	0	0	0	0	0
YP_237131.1	1	1	1	1	1	1	1	1	1	1	1	1	1	1	1	1	1	1	1	1
YP_233608.1	1	1	1	1	1	1	1	1	1	1	1	1	1	1	1	1	1	1	1	1
WP_024663354.1	0	0	0	0	0	0	0	0	0	0	0	0	1	0	0	0	0	0	0	0
YP_235524.1	1	1	1	1	1	1	1	1	1	1	1	1	1	1	1	1	1	1	1	1
peg.1831	0	0	0	0	0	1	0	1	0	0	0	0	0	0	0	0	0	0	0	0
YP_235200.1	1	1	1	1	1	1	1	1	1	1	1	1	1	1	1	1	1	1	1	1
WP_032714513.1	0	0	0	0	0	0	0	0	0	0	0	0	0	0	0	0	0	0	0	0
peg.1839	0	0	0	0	0	0	0	1	0	0	0	0	0	0	0	0	0	0	0	0
YP_237309.1	1	1	1	1	1	1	1	1	1	1	1	1	1	1	0	1	1	1	1	1
YP_236327.1	1	1	1	1	1	1	1	1	1	1	1	1	1	1	1	1	1	1	1	1
WP_032634622.1	0	0	0	0	0	0	0	0	0	0	0	0	0	0	0	0	0	1	0	0
WP_046720179.1	0	0	0	0	0	0	0	0	1	0	0	0	0	0	0	0	0	0	0	0
WP_003393078.1	0	0	0	0	1	0	0	0	0	0	0	0	0	0	0	0	0	0	0	0
YP_236005.1	0	0	0	1	1	0	1	1	1	0	1	0	0	0	0	0	1	0	1	0
YP_235756.1	1	1	1	1	1	1	1	1	1	0	1	1	1	1	1	1	1	1	1	1
WP_029571542.1	0	0	0	0	0	0	0	0	0	0	0	0	0	0	0	0	0	0	0	0
YP_236306.1	1	1	1	1	1	1	1	1	1	1	1	1	1	1	1	1	1	1	1	1
YP_234899.1	1	1	1	1	1	1	1	1	1	1	1	1	1	1	1	1	1	1	1	1
YP_237214.1	1	1	1	1	1	1	1	1	1	1	1	1	1	1	1	1	1	1	1	1
YP_236693.1	1	1	1	1	1	1	1	1	1	1	1	1	1	1	1	1	1	1	1	1
WP_003384771.1	0	0	0	0	1	0	0	0	0	0	0	0	0	0	0	0	0	0	0	0
YP_236969.1	1	1	1	1	1	1	1	1	1	1	1	1	1	1	1	1	1	1	1	1
WP_024641839.1	0	0	0	0	0	0	0	0	0	0	0	0	0	0	0	1	0	0	0	0
YP_234756.1	1	1	1	1	1	1	1	1	1	1	1	1	1	1	1	1	1	1	1	1
YP_236498.1	1	1	1	1	1	1	1	1	1	1	1	1	1	1	1	1	1	1	1	1
YP_237972.1	1	1	1	1	1	1	1	1	1	1	1	1	1	1	1	1	1	1	1	1
YP_237234.1	1	1	1	1	1	1	1	1	1	1	1	1	1	1	1	1	1	1	1	1
WP_003396568.1	0	0	0	0	1	0	0	0	0	0	0	0	0	0	0	0	0	0	0	0
YP_236338.1	1	1	1	1	1	1	1	1	1	1	1	1	1	1	1	1	1	1	1	1
YP_237891.1	1	1	1	1	1	1	1	1	1	1	1	1	1	1	1	1	1	1	1	1
WP_003313773.1	1	1	1	0	1	1	1	1	1	1	1	1	1	1	0	0	0	1	0	0
YP_234385.1	1	1	1	1	1	1	1	1	1	1	1	1	1	1	1	1	1	1	1	1
YP_236683.1	1	1	1	1	1	1	1	1	1	1	1	1	1	1	1	1	1	1	1	1
WP_046719490.1	0	0	0	0	0	0	0	0	1	0	0	0	0	0	0	0	0	0	0	0
YP_236130.1	1	1	1	1	1	1	1	1	1	1	1	1	1	1	1	1	1	1	1	1
WP_024693003.1	0	0	0	0	0	0	0	0	0	0	0	1	0	0	0	0	0	0	0	0
peg.781	0	0	0	0	0	0	0	1	0	0	0	0	0	0	0	0	0	0	0	0
WP_003314542.1	0	0	0	0	0	0	0	0	0	1	0	0	0	0	0	0	0	0	0	0
WP_024692123.1	0	0	0	0	0	0	0	0	0	0	0	1	0	0	0	0	0	0	0	0
YP_236334.1	1	1	1	1	1	1	1	1	1	1	1	1	1	1	1	1	1	1	1	1
YP_236330.1	1	1	1	1	1	1	1	1	1	1	1	1	1	1	1	1	1	1	1	1
YP_237012.1	1	1	1	1	1	1	1	1	1	1	1	1	1	1	1	1	1	1	1	1
YP_236310.1	1	1	1	1	1	1	1	1	1	1	1	1	1	1	1	1	1	1	1	1
WP_004664366.1	0	0	0	0	0	0	0	0	0	0	0	0	0	0	0	0	0	0	0	1
WP_050585208.1	0	0	0	0	0	0	0	0	0	0	0	0	0	1	0	0	0	0	0	0
YP_237159.1	1	1	1	1	1	1	1	1	1	1	1	1	1	1	1	1	1	1	1	1
WP_003315275.1	0	0	0	0	0	0	0	0	0	1	0	0	0	0	0	0	0	0	0	0
YP_238172.1	1	1	1	1	1	1	1	1	1	1	1	1	1	1	1	1	1	1	1	0
YP_233287.1	1	1	1	1	1	1	1	1	1	1	1	1	1	1	1	1	1	1	1	1
WP_046718791.1	0	0	0	0	0	0	0	0	1	0	0	0	0	0	0	0	0	0	0	0
WP_024661676.1	0	0	0	0	0	0	0	0	0	0	0	0	1	0	0	0	0	0	0	0
peg.435	0	0	0	0	0	1	0	1	0	0	0	0	0	0	0	0	0	0	0	0
WP_024692412.1	0	0	0	0	0	0	0	0	0	0	0	1	0	0	0	0	0	0	0	0
YP_237616.1	1	1	1	1	1	1	1	1	1	1	1	1	1	1	1	1	1	1	1	1
YP_233460.1	1	1	1	1	1	1	1	1	1	1	1	1	1	1	1	1	1	1	1	1
WP_004419328.1	1	0	0	0	0	0	0	0	0	0	0	0	0	0	0	0	0	0	0	0
WP_003316443.1	0	0	0	0	0	0	0	0	0	1	0	0	0	0	0	0	0	0	0	0
WP_004416146.1	1	1	1	0	0	1	1	1	1	1	0	1	1	0	0	0	0	1	0	0
YP_234586.1	0	0	0	1	0	0	0	0	0	1	0	0	0	0	0	0	0	0	1	0
YP_238148.1	1	1	1	1	1	1	1	1	1	1	1	1	1	1	0	1	1	1	1	0
YP_237946.1	1	1	1	1	1	1	1	1	1	1	1	1	1	1	1	1	1	1	1	1
WP_003313717.1	0	0	0	0	0	0	0	0	0	1	0	0	0	0	0	0	0	0	0	0
YP_236832.1	1	1	1	1	1	1	1	1	1	1	1	1	1	1	1	1	1	1	1	1
WP_003393125.1	0	0	0	0	1	0	0	0	0	0	0	0	0	0	0	0	0	0	0	0
YP_233388.1	1	1	1	1	1	1	1	1	1	1	1	1	1	1	1	1	1	1	1	1
YP_237363.1	1	1	1	1	1	1	1	1	1	1	1	1	1	1	1	1	1	1	1	1
YP_233668.1	1	1	1	1	1	1	1	1	1	1	1	1	1	1	1	1	1	1	1	1
peg.3994	0	0	0	0	0	1	0	1	0	0	0	0	0	0	0	0	0	0	0	0
WP_024650450.1	0	0	0	0	0	0	0	0	0	0	0	0	0	1	0	0	0	0	0	0
WP_003305420.1	0	0	0	0	0	0	0	0	0	1	0	0	0	0	0	0	0	0	0	0
WP_024693489.1	0	0	0	0	0	0	0	0	0	0	0	1	0	0	0	0	0	0	0	0
YP_235256.1	0	0	0	1	0	0	0	0	0	0	0	0	0	0	0	0	1	0	1	0
YP_235067.1	1	1	1	1	1	1	1	1	1	1	1	1	1	1	1	1	1	1	1	1
WP_003413126.1	0	0	0	0	0	0	0	0	0	0	0	0	0	0	1	0	0	0	0	0
YP_235444.1	1	1	1	1	1	1	1	1	1	1	1	1	1	1	1	1	1	1	1	1
YP_233380.1	1	1	1	1	1	1	1	1	1	1	1	1	1	1	1	1	1	1	1	1
WP_024650030.1	0	0	0	0	0	0	0	0	0	0	0	0	0	1	0	0	0	0	0	0
WP_024693481.1	0	0	0	0	0	0	0	0	0	0	0	1	0	0	0	0	0	0	0	0
YP_234659.1	1	1	1	1	1	1	1	1	1	1	1	1	1	1	1	1	1	1	1	1
YP_233577.1	1	1	1	1	1	1	1	1	1	1	1	1	1	1	1	1	1	1	1	1
YP_237373.1	1	1	1	1	1	1	1	1	1	0	0	1	1	1	0	1	1	1	1	1
WP_003312900.1	0	0	0	0	0	0	0	0	0	1	0	0	0	0	0	0	0	0	0	0
WP_050554475.1	0	0	0	0	0	0	0	0	0	0	0	0	0	0	1	0	0	0	0	0
YP_234353.1	1	1	1	1	1	1	1	1	1	1	1	1	1	1	1	1	1	1	1	1
YP_237626.1	1	1	1	1	1	1	1	1	1	1	1	1	1	1	1	1	1	1	1	1
YP_233676.1	1	1	1	1	1	1	1	1	1	1	1	1	1	1	1	1	1	1	1	1
YP_237422.1	1	1	1	1	1	1	1	1	1	1	1	1	1	1	1	1	1	1	1	1
YP_233302.1	1	1	1	1	1	1	1	1	1	1	1	1	1	1	1	1	1	1	1	1
WP_050555271.1	0	0	0	0	0	0	0	0	0	0	0	0	0	0	0	0	0	0	0	1
YP_234964.1	1	1	1	1	1	1	1	1	1	1	1	1	1	1	1	1	1	1	1	1
YP_237881.1	1	1	1	1	1	1	1	1	1	1	1	1	1	1	1	1	1	1	1	1
YP_233922.1	1	1	1	1	1	1	1	1	1	1	1	1	1	1	1	1	1	1	1	1
YP_236273.1	1	1	1	1	1	1	1	1	1	1	1	1	1	1	1	1	1	1	1	1
YP_235432.1	1	1	1	1	1	1	1	1	1	1	1	1	1	1	1	1	1	1	1	1
YP_233688.1	1	1	1	1	1	1	1	1	1	1	1	1	1	1	1	1	1	1	1	1
YP_236650.1	1	1	1	1	1	1	1	1	1	1	1	1	1	1	1	1	1	1	1	1
YP_233595.1	1	1	1	1	1	1	1	1	1	1	1	1	1	1	1	1	1	1	1	1
YP_237618.1	1	1	1	1	1	1	1	1	1	1	1	1	1	1	1	1	1	1	1	1
YP_235973.1	1	1	1	1	1	1	1	1	1	1	1	1	1	1	1	1	1	1	1	1
YP_234215.1	1	1	1	1	1	1	1	1	1	1	1	1	1	1	1	1	1	1	1	1
YP_234784.1	1	1	1	1	1	1	1	1	1	1	1	1	1	1	1	1	1	1	1	1
WP_032698219.1	0	0	0	0	0	0	0	0	0	0	0	0	0	0	1	0	0	0	0	0
YP_233581.1	1	1	1	1	1	1	1	1	1	1	1	1	1	1	1	1	1	1	1	1
YP_234959.1	1	1	1	1	1	1	1	1	1	1	1	1	1	1	1	1	1	1	1	1
YP_235408.1	1	1	1	1	1	1	1	1	1	1	1	1	1	1	1	1	1	1	1	1
YP_233896.1	1	1	1	1	1	1	1	1	1	1	1	1	1	1	1	1	1	1	1	1
YP_233654.1	1	1	1	1	1	1	1	1	1	1	1	1	1	1	1	1	1	1	1	1
YP_236398.1	1	1	1	1	1	1	1	1	1	1	1	1	1	1	1	1	1	1	1	1
YP_234643.1	1	1	1	1	1	1	1	1	1	1	0	1	1	1	1	1	1	1	1	1
YP_237024.1	1	1	1	1	1	1	1	1	1	1	1	1	1	1	1	1	1	1	1	1
YP_235142.1	1	1	1	1	1	1	1	1	1	1	1	1	1	1	1	1	1	1	1	1
YP_234951.1	1	1	1	1	1	1	1	1	1	1	1	1	1	1	1	1	1	1	1	1
WP_003433872.1	0	0	0	0	0	0	0	0	0	0	1	0	0	0	0	0	0	0	0	0
YP_236632.1	1	1	1	1	1	1	1	1	1	1	1	1	1	1	1	1	1	1	1	1
YP_234423.1	1	1	1	1	1	1	1	1	1	1	1	1	1	1	1	1	1	1	1	1
WP_003392300.1	0	0	0	0	1	0	0	0	0	0	0	0	0	0	0	0	0	0	0	0
YP_233755.1	1	1	1	1	1	1	1	1	1	1	1	1	1	1	1	1	1	1	1	1
YP_236940.1	1	1	1	1	1	1	1	1	1	1	1	1	1	1	1	1	1	1	1	1
WP_032703408.1	0	0	0	0	0	1	0	0	0	0	0	0	0	0	0	0	0	0	0	1
WP_003394362.1	0	0	0	0	1	0	0	0	0	0	0	0	0	0	0	0	0	0	0	0
YP_235946.1	1	1	1	1	1	1	1	1	1	1	1	1	1	1	1	1	1	1	1	1
YP_235418.1	1	1	1	1	1	1	1	1	0	0	1	1	1	1	1	1	1	1	1	1
YP_235836.1	1	1	1	1	1	1	1	1	1	1	1	1	1	1	1	1	1	1	1	1
WP_003396581.1	0	0	0	0	1	0	0	0	0	0	0	0	0	0	0	0	0	0	0	0
WP_050601895.1	0	0	0	0	1	0	0	0	0	0	0	0	0	0	0	0	1	0	0	0
YP_237019.1	1	1	1	1	1	1	1	1	1	1	1	1	1	1	1	1	1	1	1	1
YP_235126.1	1	1	1	1	1	1	1	1	1	1	1	1	1	1	1	1	1	1	1	1
YP_236179.1	1	1	1	1	1	1	1	1	1	1	1	1	1	1	1	1	1	1	1	1
WP_024642807.1	0	0	0	0	0	0	0	0	0	0	0	0	0	0	0	1	0	0	0	0
YP_234368.1	1	1	1	1	1	1	1	1	1	1	1	1	1	1	1	1	1	1	1	1
YP_234357.1	1	1	1	1	1	1	1	1	1	1	1	1	1	1	1	1	1	1	1	1
WP_003433868.1	0	0	0	0	0	0	0	0	0	0	1	0	0	0	0	0	0	0	0	0
WP_025167971.1	1	0	0	0	0	0	0	0	0	0	0	0	0	0	0	0	0	0	0	0
WP_012723149.1	0	0	0	0	0	0	0	0	0	0	0	0	0	0	0	0	1	0	0	0
YP_237703.1	1	1	1	1	1	1	1	1	1	1	1	1	1	1	1	1	1	1	1	1
YP_236523.1	1	1	1	1	1	1	1	1	1	1	1	1	1	1	1	1	1	1	1	1
YP_236564.1	1	1	1	1	1	1	1	1	1	1	1	1	1	1	1	1	1	1	1	1
WP_032699285.1	0	0	0	0	0	0	0	0	0	0	0	0	0	0	1	0	0	0	0	0
YP_234805.1	1	1	1	1	1	1	1	1	1	1	1	1	1	1	1	1	1	1	1	1
YP_237547.1	1	1	1	1	1	1	1	1	1	1	1	1	1	1	1	1	1	1	1	1
WP_050555267.1	0	0	0	0	0	0	0	0	0	0	0	0	0	0	0	0	0	0	0	1
WP_029573610.1	0	0	0	0	0	0	0	0	0	0	0	0	0	0	0	0	0	0	0	0
YP_235571.1	1	1	1	1	1	1	1	1	1	1	1	1	1	1	1	1	1	1	1	1
WP_003313398.1	0	0	0	0	0	0	0	0	0	1	0	0	0	0	0	0	0	0	0	0
YP_233167.1	1	1	1	1	1	1	1	1	1	1	1	1	1	1	1	1	1	1	1	1
YP_233981.1	1	1	1	1	1	1	1	1	1	1	1	1	1	1	1	1	1	1	1	1
YP_233194.1	1	1	1	1	0	1	1	1	1	1	1	1	1	1	1	1	1	1	1	1
WP_024692640.1	0	0	0	0	0	0	0	0	0	0	0	1	0	0	0	0	0	0	0	0
WP_003311986.1	0	0	0	0	0	0	0	0	0	1	0	0	0	0	0	0	0	0	0	0
WP_032698217.1	0	0	0	0	0	0	0	0	0	0	0	0	0	0	1	0	0	0	0	0
peg.5160	0	0	0	0	0	0	0	1	0	0	0	0	0	0	0	0	0	0	0	0
WP_050594022.1	0	0	0	0	0	0	0	0	0	0	0	0	0	0	0	1	0	0	0	0
YP_233810.1	1	1	1	1	1	1	1	1	1	1	1	1	1	1	1	1	1	1	1	1
YP_233788.1	1	1	1	1	1	1	1	1	1	1	1	1	1	1	1	1	1	1	1	1
WP_005770909.1	0	0	0	0	0	0	0	0	0	0	0	0	0	1	0	0	0	0	0	0
YP_235658.1	1	1	1	1	1	1	1	1	1	1	1	1	1	1	1	1	1	1	1	1
YP_237116.1	1	1	1	1	1	1	1	1	1	1	1	1	1	1	1	1	1	1	1	1
YP_234055.1	1	1	1	1	1	1	1	1	1	1	1	1	1	1	1	1	1	1	1	1
YP_235273.1	1	1	1	1	1	1	1	1	1	1	1	1	1	1	1	1	1	1	1	1
YP_233170.1	1	1	1	1	1	1	1	1	1	1	1	1	1	1	1	1	1	1	1	1
peg.4566	0	0	0	0	0	0	0	1	0	0	0	0	0	0	0	0	0	0	0	0
WP_024692786.1	0	0	0	0	0	0	0	0	0	0	0	1	0	0	0	0	0	0	0	0
WP_004404653.1	0	0	0	0	1	0	0	0	0	0	0	0	0	0	0	0	0	0	0	0
YP_235622.1	1	1	1	1	1	1	1	1	1	1	1	1	0	1	1	1	1	1	1	1
YP_235513.1	1	1	1	1	1	1	1	1	1	1	1	1	1	1	1	1	1	1	1	1
YP_235083.1	1	1	1	1	1	1	1	1	1	1	1	1	1	1	1	1	1	1	1	1
YP_233405.1	1	1	1	1	1	1	1	1	1	1	1	1	1	1	1	1	1	1	1	1
YP_234141.1	1	1	1	1	1	1	1	1	1	1	1	1	1	1	1	1	1	1	1	1
YP_234824.1	1	1	1	1	1	1	1	1	1	1	1	1	1	1	1	1	1	1	1	1
YP_234731.1	1	1	1	1	1	1	1	1	1	1	1	1	1	1	1	1	1	1	1	1
YP_236478.1	1	1	1	1	0	1	1	1	1	1	1	1	1	1	1	1	1	1	1	1
YP_236861.1	0	0	0	1	1	0	1	0	1	0	1	0	1	0	1	1	1	0	1	1
WP_024650046.1	0	0	0	0	0	0	0	0	0	0	0	0	0	1	0	0	0	0	0	0
WP_029571890.1	0	0	0	0	0	0	0	0	0	0	0	0	0	0	0	0	0	0	0	0
YP_236920.1	1	1	1	1	1	1	1	1	1	1	1	1	1	1	1	1	1	1	1	1
YP_236406.1	1	1	1	1	1	1	1	1	1	1	1	1	1	1	1	1	1	1	1	1
YP_236918.1	1	1	1	1	1	1	1	1	1	1	1	1	1	1	1	1	1	1	1	1
WP_032655229.1	0	0	0	0	0	0	0	0	0	0	0	0	0	0	0	0	1	0	0	0
YP_236511.1	1	1	1	1	1	1	1	1	1	1	1	1	1	1	1	1	1	1	1	1
WP_004389730.1	0	0	0	0	0	0	0	0	0	1	0	0	0	0	0	0	0	0	0	0
YP_237217.1	1	1	1	1	1	1	1	1	1	1	1	1	1	1	1	1	1	1	1	1
WP_004416579.1	1	0	0	0	0	0	0	0	0	0	0	0	0	0	0	0	0	0	0	0
YP_233907.1	1	1	1	1	1	1	1	1	1	1	1	1	1	1	1	1	1	1	1	1
WP_024692128.1	0	0	0	0	0	0	0	0	0	0	0	1	0	0	0	0	0	0	0	0
WP_016567659.1	0	0	0	0	0	0	0	0	0	0	0	0	0	0	0	0	0	1	0	0
YP_234040.1	1	1	1	1	1	1	1	1	1	1	1	1	1	1	1	1	1	1	1	1
YP_234343.1	1	1	1	1	1	1	1	1	1	1	1	1	1	1	1	1	1	1	1	1
YP_234727.1	1	1	1	1	1	1	1	1	1	1	1	1	1	1	1	1	1	1	1	1
WP_024663206.1	0	0	0	0	0	0	0	0	0	0	0	0	1	0	0	0	0	0	0	0
YP_237801.1	1	1	1	1	1	1	1	1	1	1	1	1	1	1	1	1	1	1	1	1
YP_237671.1	1	1	1	1	1	1	1	1	1	1	1	1	1	1	1	1	1	1	1	1
WP_032632176.1	0	0	0	0	0	0	0	0	0	0	0	0	0	1	0	0	0	0	0	0
YP_236397.1	1	1	1	1	1	1	1	1	1	1	1	1	1	1	1	1	1	1	1	1
WP_050601914.1	0	0	0	0	0	0	0	0	0	0	0	0	0	0	0	0	1	0	0	0
peg.4635	0	0	0	0	0	0	0	1	0	0	0	0	0	0	0	0	0	0	0	0
YP_237467.1	1	1	1	1	1	1	1	1	1	1	1	1	1	1	1	1	1	1	1	1
YP_233917.1	1	1	1	1	1	1	1	1	1	1	1	1	1	1	0	1	1	1	1	1
YP_234249.1	1	1	1	1	1	1	1	1	1	1	1	1	1	1	1	1	1	1	1	1
YP_236250.1	1	1	1	1	1	1	1	1	1	1	1	1	1	1	1	1	1	1	1	1
YP_233284.1	1	1	1	1	1	1	1	1	1	1	1	1	1	1	1	1	1	1	1	1
WP_024663210.1	0	0	0	0	0	0	0	0	0	0	0	0	1	0	0	0	0	0	0	0
YP_236751.1	1	1	1	1	1	1	1	1	1	1	1	1	1	1	1	1	1	1	1	1
WP_003371148.1	0	0	0	0	0	0	0	0	0	0	1	0	0	0	0	0	0	0	0	0
YP_234229.1	1	1	1	1	1	1	1	1	1	1	1	1	1	1	1	1	1	1	1	1
YP_238048.1	1	1	1	1	1	1	1	0	1	1	1	1	1	1	0	1	1	1	1	1
WP_046719112.1	0	0	0	0	0	0	0	0	1	0	0	0	0	0	0	0	0	0	0	0
YP_235266.1	1	1	1	1	1	1	1	1	1	1	1	1	1	1	1	0	1	1	1	0
WP_003306987.1	0	0	0	0	0	0	0	0	0	1	0	0	0	0	0	0	0	0	0	0
YP_236731.1	1	1	1	1	1	1	1	1	1	1	1	1	1	1	1	1	1	1	1	1
WP_003396555.1	0	0	0	0	1	0	0	0	0	0	0	0	0	0	0	0	0	0	0	0
YP_235040.1	0	1	1	1	1	1	1	1	1	1	1	1	1	0	1	0	1	1	1	1
WP_024650042.1	0	0	0	0	0	0	0	0	0	0	0	0	0	1	0	0	0	0	0	0
YP_237698.1	1	1	1	1	1	1	1	1	1	1	1	1	1	1	1	1	1	1	1	1
WP_003392403.1	0	0	0	0	1	0	0	0	0	0	0	0	0	0	0	0	0	0	0	0
YP_234020.1	1	1	1	1	1	1	1	1	1	1	1	1	1	1	1	1	1	1	1	1
YP_238092.1	1	1	1	1	1	1	1	1	1	1	1	1	1	1	0	0	1	1	1	0
YP_235060.1	1	1	1	1	1	1	1	1	1	1	1	1	1	1	1	1	1	1	1	1
YP_234255.1	1	1	1	1	1	1	1	1	1	0	1	1	1	1	1	0	1	1	1	1
YP_234676.1	1	1	1	1	1	1	1	1	1	1	1	1	1	1	1	1	1	1	1	1
WP_046720004.1	0	0	0	0	0	0	0	0	1	0	0	0	0	0	0	0	0	0	0	0
WP_003313318.1	0	0	0	0	0	0	0	0	0	1	0	0	0	0	0	0	0	0	0	0
WP_050554487.1	0	0	0	0	0	0	0	0	0	0	0	0	0	0	1	0	0	0	0	0
WP_024643233.1	0	0	0	0	0	0	0	0	0	0	0	0	0	0	0	1	0	0	0	0
YP_233558.1	1	1	1	1	1	1	1	1	1	1	1	1	1	1	1	1	1	1	1	1
YP_234235.1	1	1	1	1	1	1	1	1	1	1	1	1	1	1	1	1	1	1	1	1
YP_237318.1	1	1	1	1	1	1	1	1	1	1	1	1	1	1	1	1	1	1	1	1
WP_003431804.1	0	0	0	0	0	0	0	0	0	0	1	0	0	0	0	0	0	0	0	0
peg.2637	0	0	0	0	0	0	0	1	0	0	0	0	0	0	0	0	0	0	0	0
YP_236244.1	1	1	1	1	1	1	1	1	1	0	1	1	1	1	1	1	1	1	1	1
YP_237164.1	1	1	1	1	1	1	1	1	1	1	1	1	1	1	1	1	1	1	1	1
WP_024650465.1	0	0	0	0	0	0	0	0	0	0	0	0	0	1	0	0	0	0	0	0
YP_235269.1	1	1	1	1	1	1	1	1	1	1	1	1	1	1	1	1	1	1	1	0
YP_236014.1	1	1	1	1	1	1	1	0	1	1	0	1	1	1	0	1	1	1	1	0
YP_238169.1	1	1	1	1	1	1	1	1	1	0	1	1	1	1	1	0	0	1	1	0
WP_003437240.1	1	0	0	0	0	1	0	0	0	0	0	0	0	0	0	0	0	0	0	0
YP_234258.1	1	1	1	1	1	1	1	1	1	1	1	1	1	1	1	1	1	1	1	1
YP_237643.1	1	1	1	1	1	1	1	1	1	1	1	1	1	1	1	1	1	1	1	1
YP_236254.1	1	1	1	1	1	1	1	1	1	1	1	1	1	1	1	1	1	1	1	1
YP_235306.1	1	1	1	1	1	1	1	1	1	1	1	1	1	1	1	1	1	1	1	1
WP_016567910.1	0	0	0	0	0	0	0	0	0	0	0	0	0	0	0	0	0	1	0	0
YP_233570.1	1	1	1	1	1	1	1	1	1	1	1	1	1	1	1	1	1	1	1	1
WP_004419333.1	1	0	0	0	0	0	0	0	0	0	0	0	0	0	0	0	0	0	0	0
YP_235140.1	1	1	1	1	1	1	1	1	1	1	1	1	1	1	1	1	1	1	1	1
WP_003394987.1	0	0	0	0	1	0	0	0	0	0	0	0	0	0	0	0	0	0	0	0
WP_032609456.1	0	0	0	0	0	0	0	0	0	0	1	0	0	0	0	0	0	0	0	0
WP_004403087.1	0	0	0	0	1	0	0	0	0	0	0	0	0	0	0	0	0	0	0	0
WP_004403736.1	0	0	0	0	1	0	0	0	0	0	0	0	0	0	0	0	0	0	0	0
YP_236634.1	1	1	1	1	1	1	1	1	1	1	1	1	1	1	1	1	1	1	1	1
YP_237736.1	1	1	1	1	1	1	1	1	1	1	1	1	1	1	1	1	1	1	1	1
WP_024639027.1	0	0	0	0	0	0	0	0	0	0	0	0	0	0	0	1	0	0	0	0
YP_236292.1	1	1	1	1	1	1	1	1	1	1	1	1	1	1	1	1	1	1	1	1
YP_234939.1	1	1	1	1	1	1	1	1	1	1	1	1	1	1	1	1	1	1	1	1
WP_032699484.1	0	0	0	0	0	0	0	0	0	0	0	0	0	0	1	0	0	0	0	0
WP_003314392.1	0	1	1	0	0	0	0	1	0	1	0	0	0	0	0	0	0	0	0	0
WP_003413699.1	0	0	0	0	0	0	0	0	0	0	0	0	0	0	1	0	0	0	0	0
YP_233550.1	1	1	1	1	1	1	1	1	1	1	1	1	1	1	1	1	1	1	1	1
YP_234160.1	1	1	1	1	1	1	1	1	1	1	1	1	1	1	1	1	1	1	1	1
WP_016567450.1	0	0	0	0	0	0	0	0	0	0	0	0	0	0	0	0	0	1	0	0
YP_236353.1	1	1	1	1	1	1	1	1	1	1	1	1	1	1	1	1	1	1	1	1
YP_236413.1	1	1	1	1	1	1	1	1	1	1	1	1	1	1	1	1	1	1	1	1
WP_004416034.1	1	0	0	0	0	0	0	0	0	0	0	0	0	0	0	0	0	0	0	0
YP_235525.1	1	1	1	1	1	1	1	1	1	1	1	1	1	1	1	1	1	1	1	1
YP_233264.1	1	1	1	1	1	1	1	1	1	1	1	1	1	1	1	1	1	1	1	1
YP_234626.1	1	1	1	1	1	1	1	1	0	1	0	1	1	1	0	1	1	1	1	0
peg.4773	0	0	0	0	0	1	0	1	0	0	0	0	0	0	0	0	0	0	0	0
WP_005746314.1	0	0	0	0	0	0	0	0	0	0	0	0	0	0	1	0	0	0	0	0
YP_233134.1	1	1	1	1	1	1	1	1	1	1	1	1	1	1	1	1	1	1	1	1
WP_032698222.1	0	0	0	0	0	0	0	0	0	0	0	0	0	0	1	0	0	0	0	0
YP_237322.1	1	1	1	1	1	1	1	1	1	1	1	1	1	1	1	1	1	1	1	1
YP_235038.1	1	1	1	1	1	1	1	1	1	1	1	1	1	1	1	0	1	1	1	1
WP_002551444.1	0	0	0	0	0	0	1	0	0	0	0	0	0	0	0	0	0	0	0	0
WP_010439553.1	0	0	0	0	0	0	0	0	0	0	0	0	0	0	0	1	0	0	0	0
YP_233657.1	1	1	1	1	1	1	1	1	1	1	1	1	1	1	1	1	1	1	1	1
YP_234905.1	1	1	1	1	1	1	1	1	1	1	1	1	1	1	1	1	1	1	1	1
YP_235161.1	1	1	1	1	1	1	1	1	1	0	1	1	1	1	1	1	1	1	1	1
YP_235336.1	1	1	1	1	1	1	1	1	1	1	1	1	1	1	1	1	1	1	1	1
WP_046722274.1	0	0	0	0	0	0	0	0	0	0	0	0	0	0	0	0	1	0	0	0
WP_024642948.1	0	0	0	0	0	0	0	0	0	0	0	0	0	0	0	1	0	0	0	0
YP_235413.1	1	1	1	1	1	1	1	1	1	1	1	1	1	1	0	1	1	1	1	1
YP_237079.1	1	1	1	1	1	1	1	1	1	1	1	1	1	1	1	1	1	1	1	1
YP_233708.1	1	1	1	1	1	1	1	1	1	1	1	1	1	1	1	1	1	1	1	1
YP_234919.1	1	1	1	1	1	1	1	1	1	1	1	1	1	1	1	1	1	1	1	1
WP_024664813.1	0	0	0	0	0	0	1	0	0	0	0	0	0	0	0	0	0	0	0	0
WP_024650142.1	0	0	0	0	0	0	0	0	0	0	0	0	0	1	0	0	0	0	0	0
WP_003315262.1	0	0	0	0	0	0	0	0	0	1	0	0	0	0	0	0	0	0	0	0
WP_003313306.1	0	0	0	0	0	0	0	0	0	1	0	0	0	0	0	0	0	0	0	0
YP_237943.1	1	1	1	1	1	1	1	1	1	1	1	1	1	1	1	1	1	1	1	1
YP_237820.1	1	1	1	1	1	1	1	1	1	1	1	1	1	1	1	1	1	1	1	1
WP_016568934.1	0	0	0	0	0	0	0	0	0	0	0	0	0	0	0	0	0	1	0	0
YP_238167.1	1	1	1	1	1	1	1	1	1	1	1	1	1	1	1	1	0	1	1	0
YP_233757.1	1	1	1	1	1	1	1	1	1	1	1	1	1	1	1	1	1	1	1	1
YP_236504.1	1	1	1	1	1	1	1	1	1	0	1	1	1	1	1	1	1	1	1	1
WP_003314996.1	0	0	0	0	0	0	0	0	0	1	0	0	0	0	0	0	0	0	0	0
YP_235308.1	1	1	1	1	0	1	0	0	1	0	1	1	1	1	0	1	1	1	1	0
WP_003313184.1	0	0	0	0	0	0	0	0	0	1	0	0	0	0	0	0	0	0	0	0
YP_235175.1	1	1	1	1	1	1	1	1	1	1	1	1	1	1	1	1	1	1	1	1
YP_237766.1	1	1	1	1	1	1	1	1	1	1	1	1	1	1	1	1	1	1	1	1
YP_237545.1	1	1	1	1	1	1	1	1	1	1	1	1	1	1	1	1	1	1	1	1
YP_238109.1	1	1	1	1	1	1	1	1	1	1	1	1	1	1	0	1	1	1	1	0
YP_234093.1	1	1	1	1	1	1	1	1	1	1	1	1	1	1	1	1	1	1	1	1
YP_236173.1	1	1	1	1	1	1	1	1	1	1	1	1	1	1	1	1	1	1	1	1
WP_024648477.1	0	0	0	0	0	0	0	0	0	0	0	0	0	1	0	0	0	0	0	0
YP_237953.1	1	1	1	1	1	1	1	1	1	1	1	1	1	1	1	1	1	1	1	1
YP_233881.1	1	1	1	1	1	1	1	1	1	1	1	1	1	1	1	1	1	1	1	1
YP_236458.1	1	1	1	1	1	1	1	1	1	1	1	1	1	1	1	1	1	1	1	1
YP_237290.1	1	1	1	1	1	1	1	1	1	1	1	1	1	1	1	1	1	1	1	1
YP_236222.1	1	1	1	1	1	1	1	1	1	1	1	1	1	1	1	1	1	1	1	1
WP_004404975.1	0	0	0	0	1	0	0	0	0	0	0	0	0	0	0	0	0	0	0	0
YP_237059.1	1	1	1	1	1	1	1	1	1	1	1	1	1	1	1	1	1	1	1	1
YP_234083.1	1	1	1	1	1	1	1	1	1	1	1	1	1	1	1	1	1	1	1	1
WP_004404462.1	0	0	0	0	1	0	0	0	0	0	0	0	0	0	0	0	0	0	0	0
YP_236494.1	1	1	1	1	1	1	1	1	1	1	1	1	1	1	1	1	1	1	1	1
WP_004389339.1	0	0	0	0	0	0	0	0	0	1	0	0	0	0	0	0	0	0	0	0
YP_235818.1	1	1	1	1	1	1	1	1	1	1	1	1	1	1	1	1	1	1	1	1
WP_003315625.1	0	0	0	0	0	0	0	0	0	1	0	0	0	0	0	0	0	0	0	0
YP_235477.1	1	1	1	1	1	1	1	1	1	1	1	1	1	1	1	1	1	1	1	1
YP_234844.1	1	1	1	1	1	1	1	1	1	1	1	1	1	1	1	1	1	1	1	1
WP_003312254.1	0	0	0	0	0	1	0	0	0	1	0	0	0	0	0	0	0	0	0	0
YP_233770.1	1	1	1	1	1	1	1	1	1	1	1	1	1	1	1	1	1	1	1	1
YP_237444.1	1	1	1	1	1	1	1	1	1	1	1	1	1	1	1	1	1	1	1	1
WP_032623616.1	0	0	0	0	0	0	0	0	0	0	0	1	0	0	0	0	0	0	0	0
YP_237298.1	1	1	1	1	1	1	1	1	1	0	1	1	1	1	1	1	1	1	1	1
YP_234864.1	1	1	1	1	1	1	1	1	1	1	1	1	1	1	0	1	1	1	1	1
YP_237457.1	1	0	0	1	0	0	1	1	1	0	1	1	1	1	0	1	1	1	1	0
WP_032631597.1	0	0	0	0	0	0	0	0	0	0	0	0	0	1	0	0	0	0	0	0
WP_024642842.1	0	0	0	0	0	0	0	0	0	0	0	0	0	0	0	1	0	0	0	0
WP_032703299.1	0	0	0	0	0	0	0	0	0	0	0	0	0	0	0	0	0	0	0	1
YP_235826.1	1	1	1	1	1	1	1	1	1	0	1	1	1	1	1	1	1	1	1	1
YP_238188.1	1	1	1	1	1	1	1	1	1	1	1	1	1	1	0	1	1	1	1	1
YP_233890.1	1	1	1	1	1	1	1	1	1	1	1	1	1	1	1	1	1	1	1	1
WP_003348594.1	0	0	0	0	0	0	0	0	0	0	0	0	0	1	0	0	0	0	0	0
YP_233598.1	1	1	1	1	1	1	1	1	1	1	1	1	1	1	1	1	1	1	1	1
YP_233359.1	1	1	1	1	1	1	1	1	1	1	1	1	1	1	1	1	1	1	1	1
YP_237880.1	1	1	1	1	1	1	1	1	1	1	1	1	1	1	1	1	1	1	1	1
WP_004418143.1	1	0	0	0	0	0	0	0	0	0	0	0	0	0	0	0	0	0	0	0
YP_234915.1	1	1	1	1	1	1	1	1	1	1	1	1	1	1	1	1	1	1	1	1
WP_046719510.1	0	0	0	0	0	0	0	0	1	0	0	0	0	0	0	0	0	0	0	0
YP_234823.1	1	1	1	1	1	1	1	1	1	1	1	1	1	1	1	1	1	1	1	1
YP_233706.1	1	1	1	1	1	1	1	1	1	1	1	1	1	1	1	1	1	1	1	1
YP_235282.1	0	0	0	1	0	0	0	0	0	0	1	0	0	0	1	1	1	1	1	1
WP_003435790.1	0	0	0	0	0	0	0	0	0	0	1	0	0	0	0	0	0	0	0	0
YP_237447.1	1	1	1	1	1	1	1	1	1	1	1	1	1	1	1	1	1	1	1	1
YP_235514.1	1	1	1	1	1	1	1	1	1	1	1	1	1	1	1	1	1	1	1	1
YP_236148.1	0	0	0	1	0	0	0	0	0	0	0	0	0	0	0	0	0	0	1	1
YP_233821.1	1	1	1	1	1	1	1	1	1	1	1	1	1	1	1	1	1	1	1	1
WP_004388357.1	0	0	0	0	0	0	0	0	0	1	0	0	0	0	0	0	0	0	0	0
YP_234142.1	1	1	1	1	1	1	1	1	1	1	1	1	1	1	1	1	1	1	1	1
YP_237184.1	1	1	1	1	1	1	1	1	1	1	1	1	1	1	1	1	1	1	1	1
WP_024642287.1	0	0	0	0	0	0	0	0	0	0	0	0	0	0	0	1	0	0	0	0
YP_236168.1	1	1	1	1	1	1	1	1	1	1	1	1	1	1	1	1	1	1	1	1
WP_032657907.1	0	0	0	0	0	0	0	0	0	0	0	0	0	0	0	0	1	0	0	0
YP_236887.1	1	1	1	1	1	1	1	1	1	1	1	1	1	1	1	1	1	1	1	1
WP_003312862.1	0	0	0	0	0	0	0	0	0	1	0	0	0	0	0	0	0	0	0	0
YP_234349.1	1	1	1	1	1	1	1	1	1	1	1	1	1	1	1	1	1	1	1	1
WP_029571893.1	0	0	0	0	0	0	0	0	0	0	0	0	0	0	0	0	0	0	0	0
WP_032698610.1	0	0	0	0	0	0	0	0	0	0	0	0	0	0	1	0	0	0	0	0
WP_032702829.1	0	0	0	0	0	0	0	0	0	0	0	0	0	0	0	0	0	0	0	1
WP_029571540.1	0	0	0	0	0	0	0	0	0	0	0	0	0	0	0	0	0	0	0	0
WP_003435219.1	0	0	0	0	0	0	0	0	0	0	1	0	0	0	0	0	0	0	0	0
WP_003315651.1	0	0	0	0	0	0	0	0	0	1	0	0	0	0	0	0	0	0	0	0
WP_004418139.1	1	0	0	0	0	0	0	0	0	0	0	0	0	0	0	0	0	0	0	0
YP_233324.1	1	1	1	1	1	1	1	1	1	1	1	1	1	1	1	1	1	1	1	1
YP_236043.1	1	1	1	1	1	1	1	1	1	1	1	1	1	1	1	1	1	1	1	1
WP_024664342.1	0	0	0	0	0	0	1	0	0	0	0	0	0	0	0	0	0	0	0	0
YP_237461.1	1	1	1	1	1	1	1	1	1	1	1	1	1	1	1	1	1	1	1	1
WP_004418159.1	1	0	0	0	0	0	0	0	0	0	0	0	0	0	0	0	0	0	0	0
YP_236152.1	1	1	1	1	1	1	1	1	1	1	1	1	1	1	1	1	1	1	1	1
YP_233493.1	1	1	1	1	1	1	1	1	1	1	1	1	1	1	1	1	1	1	1	1
YP_237802.1	1	1	1	1	1	1	1	1	1	1	1	1	1	1	1	1	1	1	1	1
YP_236973.1	1	1	1	1	1	1	1	1	1	1	1	1	1	1	1	1	1	1	1	1
YP_235990.1	0	0	0	1	1	0	1	0	1	0	1	0	1	1	1	1	1	0	1	1
WP_024692361.1	0	0	0	0	0	0	0	0	0	0	0	1	0	0	0	0	0	0	0	0
WP_024642205.1	0	0	0	0	0	0	0	0	0	0	0	0	0	0	0	1	0	0	0	0
WP_032623618.1	0	0	0	0	0	0	0	0	0	0	0	1	0	0	0	0	0	0	0	0
WP_032656900.1	0	0	0	0	0	0	0	0	0	0	0	0	0	0	0	0	1	0	0	0
WP_003410895.1	0	0	0	0	0	0	0	0	0	0	0	0	0	0	1	0	0	0	0	0
YP_233431.1	1	1	1	1	1	1	1	1	1	1	1	1	1	1	1	1	1	1	1	1
YP_237469.1	1	1	1	1	1	1	1	1	1	1	1	1	1	1	1	1	1	1	1	1
YP_236447.1	1	1	1	1	1	1	1	1	1	1	1	1	1	1	1	1	1	1	1	1
YP_236431.1	1	1	1	1	1	1	1	1	1	1	1	1	1	1	1	1	1	1	1	1
WP_003392788.1	0	0	0	0	1	0	0	0	0	0	0	0	0	0	0	0	0	0	0	0
peg.4099	0	0	0	0	0	1	0	1	0	0	0	0	0	0	0	0	0	0	0	0
WP_003413058.1	0	0	0	0	0	1	0	0	0	0	0	1	0	0	1	0	0	1	0	0
YP_237693.1	1	1	1	1	1	1	1	1	1	0	1	1	1	1	1	1	1	1	1	1
YP_234700.1	1	1	1	1	1	1	1	1	1	1	1	1	1	1	1	1	1	1	1	1
WP_003392503.1	0	0	0	0	1	0	0	0	0	0	0	0	0	0	0	0	0	0	0	0
YP_236417.1	1	1	1	1	1	1	1	1	1	1	1	1	1	1	1	1	1	1	1	1
YP_236796.1	1	1	1	1	1	1	1	1	1	1	1	1	1	1	1	1	1	1	1	1
YP_237500.1	1	1	1	1	1	1	1	1	1	1	1	1	1	1	1	1	1	1	1	1
YP_236558.1	1	1	1	1	1	1	1	1	1	1	1	1	1	1	1	1	1	1	1	1
WP_024650041.1	0	0	0	0	0	0	0	0	0	0	0	0	0	1	0	0	0	0	0	0
YP_238182.1	1	1	1	1	0	1	1	1	1	1	1	0	1	1	1	1	1	1	1	1
YP_236069.1	1	1	1	1	1	1	1	1	1	1	1	1	1	1	1	1	1	1	1	1
WP_003313666.1	0	0	0	0	1	0	1	1	0	1	0	0	0	0	0	1	0	1	0	1
YP_236778.1	1	1	1	1	1	1	1	1	1	1	1	1	1	1	1	1	1	1	1	1
WP_003401398.1	0	0	0	0	0	0	0	0	0	0	0	0	0	0	0	1	0	0	0	0
YP_235649.1	1	1	1	1	1	1	1	1	1	1	1	1	1	1	1	1	1	1	1	1
WP_032656506.1	0	0	0	0	0	0	0	0	0	0	0	0	0	0	0	0	1	0	0	0
YP_238201.2	1	1	1	1	1	1	1	1	1	1	1	1	1	1	1	1	1	1	1	1
WP_003347392.1	0	0	0	0	0	0	0	0	0	0	0	0	0	1	0	0	0	0	0	0
YP_236075.1	1	1	1	1	1	1	1	1	1	1	1	1	1	1	1	1	1	1	1	1
YP_237683.1	1	1	1	1	1	1	1	1	1	1	1	1	1	1	1	1	1	1	1	1
YP_237449.1	1	1	1	1	0	1	1	1	1	1	1	1	1	1	1	1	1	1	1	1
YP_233976.1	1	1	1	1	1	1	1	1	1	1	1	1	1	1	1	1	1	1	1	1
YP_234468.1	1	1	1	1	1	1	1	1	1	1	1	1	1	1	1	1	1	1	1	1
WP_029571889.1	0	0	0	0	0	0	0	0	0	0	0	0	0	0	0	0	0	0	0	0
WP_032699506.1	0	0	0	0	0	0	0	0	0	0	0	0	0	0	1	0	0	0	0	0
WP_032655651.1	0	0	0	0	0	0	0	0	0	0	0	0	0	0	0	0	1	0	0	0
YP_236770.1	1	1	1	1	1	1	1	1	1	1	1	1	1	1	1	1	1	1	1	1
YP_237936.1	0	0	0	1	0	1	0	0	0	1	0	0	0	0	0	0	1	0	1	0
peg.4238	0	0	0	0	0	1	0	1	0	0	0	0	0	0	0	0	0	0	0	0
YP_233637.1	1	1	1	1	1	1	1	1	1	1	1	1	1	1	1	1	1	1	1	1
YP_236583.1	1	1	1	1	1	1	1	1	1	1	1	1	1	1	1	1	1	1	1	1
YP_237640.1	1	1	1	1	1	1	1	1	1	1	1	1	1	1	1	1	1	1	1	1
peg.4233	0	0	0	0	0	1	0	1	0	0	0	0	0	0	0	0	0	0	0	0
peg.4235	0	0	0	0	0	1	0	1	0	0	0	0	0	0	0	0	0	0	0	0
YP_236501.1	1	1	1	1	1	1	1	1	1	1	1	1	1	1	1	1	1	1	1	1
YP_233518.1	1	1	1	1	1	1	1	1	1	1	1	1	1	1	1	1	1	1	1	1
YP_233803.1	1	1	1	1	1	1	1	1	1	1	1	1	1	1	1	1	1	1	1	1
YP_235752.1	1	1	1	1	1	1	1	1	1	1	1	1	1	1	1	1	1	1	1	1
YP_234760.1	1	1	1	1	1	1	1	1	1	1	1	1	1	1	1	1	1	1	1	1
YP_236333.1	1	1	1	1	1	1	1	1	1	1	1	1	1	1	1	1	1	1	1	1
WP_003419246.1	0	0	0	0	0	0	0	0	0	0	0	0	0	0	0	0	0	0	0	1
YP_234506.1	1	1	1	1	1	1	1	1	1	1	1	1	1	1	1	1	1	1	1	1
WP_003433288.1	0	0	0	0	0	0	0	0	0	0	1	0	0	0	0	0	0	0	0	0
YP_233196.1	1	1	1	1	1	1	1	1	1	1	1	1	1	1	1	1	1	1	1	1
WP_024692240.1	0	0	0	0	0	0	0	0	0	0	0	1	0	0	0	0	0	0	0	0
YP_234194.1	1	1	1	1	1	1	1	1	1	1	1	1	1	1	1	1	1	1	1	1
YP_237900.1	1	1	1	1	1	1	1	1	1	1	1	1	1	1	1	1	1	1	1	1
WP_029572277.1	0	0	0	0	1	0	0	0	0	0	0	0	0	0	0	0	0	0	0	0
WP_032703271.1	0	0	0	0	0	0	0	0	0	0	0	0	0	0	0	0	0	0	0	1
YP_237528.1	1	1	1	1	1	1	1	1	1	1	1	1	1	1	1	1	1	1	1	1
YP_234922.1	1	1	1	1	1	1	1	1	1	1	1	1	1	1	0	1	1	1	1	1
YP_235377.1	1	1	1	1	1	1	1	1	1	1	1	1	1	1	1	1	1	1	1	1
WP_016567873.1	0	0	0	0	0	0	0	0	0	0	0	0	0	0	0	0	0	1	0	0
YP_233968.1	1	1	1	1	1	1	1	1	1	1	1	1	1	1	1	1	1	1	1	1
WP_003304102.1	0	0	0	0	0	0	0	0	0	1	0	0	0	0	0	0	0	0	0	0
YP_233532.1	1	1	1	1	1	1	1	1	1	1	1	1	1	1	1	1	1	1	1	1
YP_233723.1	1	1	1	1	1	1	1	1	1	1	1	1	1	1	1	1	1	1	1	1
WP_003396625.1	0	0	0	0	1	0	0	0	0	0	0	0	0	0	0	0	0	0	0	0
YP_236484.1	1	1	1	1	1	1	1	1	1	1	1	1	1	1	1	1	1	1	1	1
YP_234193.1	1	1	1	1	1	1	1	1	1	1	1	1	1	1	1	1	1	1	1	1
YP_238051.1	1	1	1	1	1	1	1	0	1	1	1	1	0	1	0	1	1	1	1	1
YP_238154.1	1	1	1	1	1	1	1	1	1	1	1	1	1	1	0	1	1	1	1	0
YP_237620.1	1	1	1	1	1	1	1	1	1	1	1	1	1	1	1	1	1	1	1	1
YP_236911.1	1	1	1	1	1	1	1	1	1	1	1	1	1	1	1	1	1	1	1	1
peg.3688	0	0	0	0	0	0	0	1	0	0	0	0	0	0	0	0	0	0	0	0
YP_235643.1	1	1	1	1	1	1	1	1	1	1	1	1	1	1	1	1	1	1	1	1
YP_238126.1	1	1	1	1	1	1	1	1	1	1	1	1	1	1	0	1	1	1	1	0
YP_237789.1	1	1	1	1	1	1	1	1	1	1	1	1	1	1	1	1	1	1	1	1
WP_024664136.1	0	0	0	0	0	0	1	0	0	0	0	0	0	0	0	0	0	0	0	0
YP_237062.1	1	1	1	1	1	1	1	1	1	1	1	1	1	1	1	1	1	1	1	1
YP_237960.1	1	1	1	1	1	1	1	1	1	1	1	1	1	1	1	1	1	1	1	1
YP_235035.1	1	1	1	1	0	1	1	1	1	1	1	1	1	1	1	1	1	1	1	1
YP_237938.1	1	1	1	1	1	1	1	1	1	1	1	1	1	1	1	1	1	1	1	1
YP_236818.1	1	1	1	1	1	1	1	1	1	1	1	1	1	1	1	1	1	1	1	1
YP_235748.1	1	1	1	1	1	1	1	1	1	1	1	1	1	1	1	1	1	1	1	1
YP_233202.1	1	1	1	1	1	1	1	1	1	0	1	1	1	1	1	1	1	1	1	1
YP_237230.1	1	1	1	1	1	1	1	1	1	1	1	1	1	1	1	1	1	1	1	1
WP_004416556.1	1	0	0	0	0	0	0	0	0	0	0	0	0	0	0	0	0	0	0	0
WP_017279864.1	0	0	0	0	0	0	0	0	0	0	0	0	0	0	0	0	0	0	0	0
YP_237781.1	1	1	1	1	1	1	1	1	1	1	1	1	1	1	1	1	1	1	1	1
WP_024692394.1	0	0	0	0	0	0	0	0	0	0	0	1	0	0	0	0	0	0	0	0
YP_233490.1	1	1	1	1	1	1	1	1	1	1	1	1	1	1	1	1	1	1	1	1
YP_237250.1	1	1	1	1	1	1	1	1	1	1	1	1	1	1	1	1	1	1	1	1
YP_234051.1	1	1	1	1	1	1	1	1	1	1	1	1	1	1	1	1	1	1	1	1
WP_024663888.1	0	0	0	0	0	0	1	0	0	0	0	0	0	0	0	0	0	0	0	0
peg.2651	0	0	0	0	0	0	0	1	0	0	0	0	0	0	0	0	0	0	0	0
WP_003396572.1	0	0	0	0	1	0	0	0	0	0	0	0	0	0	0	0	0	0	0	0
YP_237161.1	1	1	1	1	1	1	1	1	1	1	1	1	1	1	1	1	1	1	1	1
WP_003393510.1	0	0	0	0	1	0	0	0	0	0	0	0	0	0	0	0	0	0	0	0
YP_237277.1	1	1	1	1	1	1	1	1	1	1	1	1	1	1	1	1	1	1	1	1
WP_004404387.1	0	0	0	0	1	0	0	0	0	0	0	0	0	0	0	0	0	0	0	0
WP_003315664.1	0	0	0	0	0	0	0	0	0	1	0	0	0	0	0	0	0	0	0	0
YP_235827.1	1	1	1	1	1	1	1	1	1	1	1	1	1	1	1	1	1	1	1	1
YP_237293.1	1	1	1	1	1	1	1	1	1	1	1	1	1	1	1	1	1	1	1	1
YP_233498.1	1	1	1	1	1	1	1	1	1	1	1	1	1	1	1	1	1	1	1	1
WP_003313078.1	0	0	0	0	0	0	0	0	0	1	0	0	0	0	0	0	0	0	0	0
WP_003316447.1	0	0	0	0	0	0	0	0	0	1	0	0	0	0	0	0	0	0	0	0
YP_235021.1	1	1	1	1	0	1	1	1	1	1	1	1	1	1	1	1	1	1	1	1
YP_236221.1	1	1	1	1	1	1	1	1	1	1	1	1	1	1	1	1	1	1	1	1
WP_050554479.1	0	0	0	0	0	0	0	0	0	0	0	0	0	0	1	0	0	0	0	0
YP_233476.1	1	1	1	1	1	1	1	1	1	1	1	1	1	1	1	1	1	1	1	1
YP_234262.1	1	1	1	1	1	1	1	1	1	1	1	1	1	1	1	1	1	1	1	1
YP_237175.1	1	1	1	1	1	1	1	1	1	1	1	1	1	1	1	1	1	1	1	1
WP_024692416.1	0	0	0	0	0	0	0	0	0	0	0	1	0	0	0	0	0	0	0	0
YP_234847.1	1	1	1	1	1	1	1	1	1	1	1	1	1	1	1	1	1	1	1	1
YP_237588.1	1	1	1	1	1	1	1	1	1	1	1	1	1	1	1	1	1	1	1	1
peg.1305	0	0	0	0	0	1	0	1	0	0	0	0	0	0	0	0	0	0	0	0
YP_237267.1	1	1	1	1	1	1	1	1	1	1	1	1	1	1	1	1	1	1	1	1
YP_236997.1	1	1	1	1	1	1	1	1	1	1	1	1	1	1	1	1	1	1	1	1
YP_235141.1	1	1	1	1	1	1	1	1	1	1	1	1	1	1	1	1	1	1	1	1
WP_024667097.1	0	0	0	0	0	0	0	0	0	0	0	0	0	0	0	0	1	0	0	0
WP_024642196.1	0	0	0	0	0	0	0	0	0	0	0	0	0	0	0	1	0	0	0	0
WP_003316423.1	0	0	0	0	0	0	0	0	0	1	0	0	0	0	0	0	0	0	0	0
YP_235313.1	1	1	1	1	1	1	1	1	1	1	1	1	1	1	1	1	1	1	1	1
YP_236213.1	1	1	1	1	1	1	1	1	1	1	1	1	1	1	1	1	1	1	1	1
YP_234288.1	1	1	1	1	1	1	1	1	1	1	1	1	1	1	1	1	1	1	1	1
WP_004388747.1	0	0	0	0	0	0	0	0	0	1	0	0	0	0	0	0	0	0	0	0
YP_236188.1	1	1	1	1	1	1	1	1	1	0	1	1	1	1	1	1	1	1	1	1
WP_024648468.1	0	0	0	0	0	0	0	0	0	0	0	0	0	1	0	0	0	0	0	0
YP_233364.1	1	1	1	1	1	1	1	1	1	1	1	1	1	1	1	1	1	1	1	1
WP_003381804.1	0	0	0	0	0	0	0	0	0	0	0	0	0	1	0	0	0	0	0	0
WP_050557986.1	0	0	0	0	0	0	0	0	0	0	1	0	0	0	0	0	0	0	0	0
YP_235081.1	1	1	1	1	1	1	1	1	1	1	1	1	1	1	1	1	1	1	1	1
YP_233672.1	1	1	1	1	1	1	1	1	1	1	1	1	1	1	1	1	1	1	1	1
YP_233343.1	1	1	1	1	1	1	1	1	1	1	1	1	1	1	1	1	1	1	1	1
WP_032699938.1	0	0	0	0	0	0	0	0	0	0	0	0	0	0	1	0	0	0	0	0
YP_235803.1	1	1	1	1	1	1	1	1	1	1	1	1	1	1	1	1	1	1	1	1
YP_237187.1	1	1	1	1	1	1	1	1	1	1	1	1	1	1	1	1	1	1	1	1
YP_233696.1	1	1	1	1	1	1	1	1	1	1	1	1	1	1	1	1	1	1	1	1
WP_003318331.1	0	0	0	0	0	0	0	0	0	1	0	0	0	0	0	0	0	0	0	0
YP_235095.1	1	1	1	1	1	1	1	1	1	1	0	1	1	1	1	1	1	1	1	1
WP_003314324.1	0	0	0	0	0	0	0	0	0	1	0	0	0	0	0	0	0	0	0	0
YP_236898.1	1	1	1	1	1	1	1	1	1	1	1	1	1	1	1	1	1	1	1	1
YP_236428.1	1	1	1	1	1	1	1	1	1	1	1	1	1	1	1	1	1	1	1	1
WP_016568647.1	0	0	0	0	0	0	0	0	0	0	0	0	0	0	0	0	0	1	0	0
WP_003312916.1	0	0	0	0	0	0	0	0	0	1	0	0	0	0	0	0	0	0	0	0
WP_003396724.1	0	0	0	0	1	0	0	0	0	0	0	0	0	0	0	0	0	0	0	0
YP_233756.1	1	1	1	1	1	1	1	1	1	1	1	1	1	1	1	1	1	1	1	1
WP_003348793.1	0	0	0	0	0	0	0	0	0	0	0	0	0	1	0	0	0	0	0	0
YP_237402.1	1	1	1	1	1	1	1	1	1	1	1	1	1	1	1	1	1	1	1	1
YP_236824.1	1	1	1	1	1	1	1	1	1	1	1	1	1	1	1	1	1	1	1	1
WP_024664341.1	0	0	0	0	0	0	1	0	0	0	0	0	0	0	0	0	0	0	0	0
YP_237394.1	1	1	1	1	1	1	1	1	1	1	1	1	1	1	1	1	1	1	1	1
YP_233711.1	1	1	1	1	1	1	1	1	1	1	1	1	1	1	1	1	1	1	1	1
WP_020339812.1	0	0	0	0	0	0	0	0	0	0	0	0	0	0	0	0	0	0	0	1
WP_024641162.1	0	0	0	0	0	0	0	0	0	0	0	0	0	0	0	1	0	0	0	0
YP_237982.1	1	1	1	1	1	1	1	1	1	1	1	1	1	1	1	1	1	1	1	1
YP_236646.1	1	1	1	1	1	1	1	1	1	1	1	1	1	1	1	1	1	1	1	1
WP_024642202.1	0	0	0	0	0	0	0	0	0	0	0	0	0	0	0	1	0	0	0	0
WP_024663780.1	0	0	0	0	0	0	0	0	0	0	0	0	1	0	0	0	0	0	0	0
WP_004419332.1	1	0	0	0	0	0	0	0	0	0	0	0	0	0	0	0	0	0	0	0
YP_234078.1	1	1	1	1	1	1	1	1	1	1	1	1	1	1	1	1	1	1	1	1
WP_032699580.1	0	0	0	0	0	0	0	0	0	0	0	0	0	0	1	0	0	0	0	0
YP_238018.1	1	1	1	1	1	1	1	1	1	1	1	1	1	1	0	1	1	1	1	1
WP_050492118.1	0	0	0	0	0	0	0	0	0	0	0	0	0	0	0	0	0	0	0	0
WP_003316439.1	0	0	0	0	0	0	0	0	0	1	0	0	0	0	0	0	0	0	0	0
YP_237567.1	1	1	1	1	1	1	1	1	1	1	0	1	1	1	0	1	1	1	1	0
YP_233478.1	1	1	1	1	1	1	1	1	1	1	1	1	1	1	1	1	1	1	1	1
YP_237662.1	1	1	1	1	1	1	1	1	1	1	1	1	1	1	1	1	1	1	1	1
WP_003307098.1	0	0	0	0	0	0	0	0	0	1	0	0	0	0	0	0	0	0	0	0
WP_003304324.1	0	0	0	0	0	0	0	0	0	1	0	0	0	0	0	0	0	0	0	0
WP_004388366.1	0	0	0	0	0	0	0	0	0	1	0	0	0	0	0	0	0	0	0	0
WP_004404153.1	0	0	0	0	1	0	0	0	0	0	0	0	0	0	0	0	0	0	0	0
YP_233317.1	1	1	1	1	1	1	1	1	1	1	1	1	1	1	1	1	1	1	1	1
WP_004402635.1	0	0	0	0	1	0	0	0	0	0	0	0	0	0	0	0	0	0	0	0
YP_235361.1	1	1	1	1	1	1	1	1	1	1	1	1	1	1	1	1	1	1	1	1
YP_235561.1	1	1	1	1	1	1	1	1	1	1	1	1	1	1	1	1	1	1	1	1
YP_235122.1	1	1	1	1	1	1	1	1	1	1	1	1	1	1	1	1	1	1	1	1
WP_024664957.1	0	0	0	0	0	0	1	0	0	0	0	0	0	0	0	0	0	0	0	0
YP_234286.1	1	1	1	1	1	1	1	1	1	1	1	1	1	1	1	1	1	1	1	1
WP_003396557.1	0	0	0	0	1	0	0	0	0	0	0	0	0	0	0	0	0	0	0	0
YP_234437.1	1	1	1	1	1	1	1	1	1	1	1	1	1	1	1	1	1	1	1	1
YP_234322.1	1	1	1	1	1	1	1	1	1	1	1	1	1	1	1	1	1	1	1	1
YP_233450.1	1	1	1	1	1	1	1	1	1	1	1	1	1	1	1	1	1	1	1	1
YP_234989.2	1	1	1	1	1	1	1	1	1	1	1	1	1	1	1	1	1	1	1	1
WP_029572022.1	0	0	0	0	0	0	0	0	0	0	0	0	0	0	0	0	0	0	0	0
YP_238002.1	1	1	1	1	1	1	1	1	1	1	1	1	1	1	1	1	1	1	1	1
YP_235942.1	0	0	0	1	0	0	0	0	0	1	1	0	0	0	1	1	1	0	1	1
WP_004403606.1	0	0	0	0	1	0	0	0	0	0	0	0	0	0	0	0	0	0	0	0
YP_236964.1	1	1	1	1	1	1	1	1	1	1	1	1	1	1	1	1	1	1	1	1
WP_004416573.1	1	0	0	0	0	0	0	0	0	0	0	0	0	0	1	0	0	0	0	0
YP_235353.1	1	1	1	1	1	1	1	1	1	1	1	1	1	1	1	1	1	1	1	1
YP_236096.1	1	1	1	1	1	1	1	1	1	1	1	1	1	1	1	1	1	1	1	1
WP_046720395.1	0	0	0	0	0	0	0	0	1	0	0	0	0	0	0	0	0	0	0	0
YP_233235.1	0	1	1	1	1	1	0	0	1	0	1	1	1	1	0	1	1	0	1	0
WP_050585188.1	0	0	0	0	0	0	0	0	0	0	0	0	0	1	0	0	0	0	0	0
WP_050555263.1	0	0	0	0	0	0	0	0	0	0	0	0	0	0	0	0	0	0	0	1
YP_236072.1	1	1	1	1	1	1	1	1	1	1	1	1	1	1	1	1	1	1	1	1
WP_003414336.1	0	0	0	0	0	0	0	0	0	0	0	0	0	0	0	0	0	0	0	1
YP_235549.1	1	1	1	1	1	1	1	1	1	1	1	1	1	1	1	1	1	1	1	1
YP_234792.1	1	1	1	1	1	0	1	1	1	1	1	0	1	0	0	1	1	0	1	0
peg.1468	0	0	0	0	0	1	0	1	0	0	0	0	0	0	0	0	0	0	0	0
WP_029571536.1	0	0	0	0	0	0	0	0	0	0	0	0	0	0	0	0	0	0	0	0
YP_236676.1	1	1	1	1	1	1	0	1	1	1	1	1	0	1	1	1	0	1	1	1
WP_024692644.1	0	0	0	0	0	0	0	0	0	0	0	1	0	0	0	0	0	0	0	0
WP_003313460.1	0	0	0	0	0	0	0	0	0	1	0	0	0	0	0	0	0	0	0	0
WP_024662873.1	0	0	0	0	0	0	0	0	0	0	0	0	1	0	0	0	0	0	0	0
YP_236580.1	1	1	1	1	1	1	1	1	1	1	1	1	1	1	1	1	1	1	1	1
WP_024663213.1	0	0	0	0	0	0	0	0	0	0	0	0	1	0	0	0	0	0	0	0
YP_233411.1	1	1	1	1	1	1	1	1	1	1	1	1	1	1	1	1	1	1	1	1
WP_003396645.1	0	0	0	0	1	0	0	0	0	0	0	0	0	0	0	0	0	0	0	0
WP_003311045.1	0	0	0	0	0	0	0	0	0	1	0	0	0	0	0	0	0	0	0	0
YP_234105.1	1	1	1	1	0	1	1	1	1	1	1	1	1	1	1	0	1	1	1	1
WP_032716330.1	0	0	0	0	0	0	0	0	0	0	0	0	0	0	0	0	0	0	0	0
YP_237154.1	1	1	1	1	1	1	1	1	1	1	1	1	1	1	1	1	1	1	1	1
YP_236648.1	1	1	1	1	1	1	1	1	1	1	1	1	1	1	1	1	1	1	1	1
YP_233416.1	1	1	1	1	1	1	1	1	1	1	1	1	1	1	1	1	1	1	1	1
WP_032634650.1	0	0	0	0	0	0	0	0	0	0	0	0	0	0	0	0	0	1	0	0
WP_003393015.1	0	0	0	0	1	0	0	0	0	0	0	0	0	0	0	0	0	0	0	0
YP_233784.1	1	1	1	1	1	1	1	1	1	1	1	1	1	1	1	1	1	1	1	1
WP_046719827.1	0	0	0	0	0	0	0	0	1	0	0	0	0	0	0	0	0	0	0	0
YP_236129.1	1	1	1	1	1	1	1	1	1	1	1	1	1	1	1	1	1	1	1	1
YP_234066.1	1	1	1	1	1	1	1	1	1	1	1	1	1	1	1	1	1	1	1	1
WP_032631769.1	0	0	0	0	0	0	0	0	0	0	0	0	0	1	0	0	0	0	0	0
YP_234695.1	1	1	1	1	1	1	1	1	1	1	1	1	1	1	1	1	1	1	1	1
WP_003313402.1	0	0	0	0	0	0	0	0	0	1	0	0	0	0	0	0	0	0	0	0
WP_032699729.1	0	0	0	0	0	0	0	0	0	0	0	0	0	0	1	0	0	0	0	0
YP_233114.1	1	1	1	1	1	1	1	1	1	1	1	1	1	1	1	1	1	1	1	1
YP_238098.1	1	1	1	1	1	1	1	1	1	1	1	1	1	1	0	1	1	1	1	0
WP_024663353.1	0	0	0	0	0	0	0	0	0	0	0	0	1	0	0	0	0	0	0	0
WP_003315419.1	0	0	0	0	0	0	0	0	0	1	0	0	0	0	0	0	0	0	0	0
YP_234372.1	1	1	1	1	1	1	1	1	1	1	1	1	1	1	1	1	1	1	1	1
WP_046719853.1	0	0	0	0	0	0	0	0	1	0	0	0	0	0	0	0	0	0	0	0
YP_236865.1	1	1	1	1	1	1	1	1	1	1	1	1	1	1	1	1	1	1	1	1
YP_234689.1	1	1	1	1	1	1	1	1	1	0	1	1	1	1	1	1	1	1	1	1
WP_003394352.1	0	0	0	0	1	0	0	0	0	0	0	0	0	0	0	0	0	0	0	0
YP_237845.1	1	1	1	1	1	1	1	1	1	0	1	1	1	1	1	1	1	1	1	1
YP_235602.1	1	1	1	1	1	1	1	1	1	1	1	1	1	1	1	1	1	1	1	1
peg.5306	0	0	0	0	0	1	0	1	0	0	0	0	0	0	0	0	0	0	0	0
peg.5302	0	0	0	0	0	1	0	1	0	0	0	0	0	0	0	0	0	0	0	0
WP_003313227.1	0	0	0	0	0	0	0	0	0	1	0	0	0	0	0	0	0	0	0	0
WP_003436825.1	0	0	0	0	0	0	0	0	0	0	1	0	0	0	0	0	0	0	0	0
WP_016567488.1	0	0	0	0	0	0	0	0	0	0	0	0	0	0	0	0	0	1	0	0
WP_003312803.1	0	0	0	0	0	0	0	0	0	1	0	0	0	0	0	0	0	0	0	0
YP_237045.1	1	0	0	1	1	1	0	1	1	1	0	0	0	0	0	0	0	1	1	0
YP_236694.1	1	1	1	1	1	1	1	1	1	1	1	1	1	1	1	1	1	1	1	1
WP_024647939.1	0	0	0	0	0	0	0	0	0	0	0	0	0	1	0	0	0	0	0	0
WP_003384772.1	0	0	0	0	1	0	0	0	0	0	0	0	0	0	0	0	0	0	0	0
WP_003313382.1	0	0	0	0	0	0	0	0	0	1	0	0	0	0	0	0	0	0	0	0
WP_003318298.1	0	0	0	0	0	0	0	0	0	1	0	0	0	0	0	0	0	0	0	0
YP_235480.1	1	1	1	1	1	1	1	1	1	1	1	1	1	1	1	1	1	1	1	1
YP_234386.1	1	1	1	1	1	1	1	1	1	1	1	1	1	1	1	1	1	1	1	1
YP_233129.1	1	1	1	1	1	1	1	1	1	1	1	1	1	1	1	1	1	1	1	1
YP_234316.1	1	1	1	1	1	1	1	1	1	1	1	1	1	1	1	1	1	1	1	1
YP_237237.1	1	1	1	1	1	1	1	1	1	1	1	1	1	1	1	1	1	1	1	1
WP_032700014.1	0	0	0	0	0	0	0	0	0	0	0	0	0	0	1	0	0	0	0	0
YP_238066.1	1	1	1	1	1	1	1	1	1	1	1	1	1	1	1	1	1	1	1	1
YP_235225.1	1	1	1	1	1	1	1	1	1	1	1	1	1	1	1	1	1	1	1	1
WP_024693004.1	0	0	0	0	0	0	0	0	0	0	0	1	0	0	0	0	0	0	0	0
YP_234637.1	1	1	1	1	1	1	1	1	1	1	1	1	1	1	1	1	1	1	1	1
YP_233945.1	1	1	1	1	1	1	1	1	1	1	1	1	1	1	1	1	1	1	1	1
YP_235652.1	1	1	1	1	1	1	1	1	1	1	1	1	1	1	1	1	1	1	1	1
WP_046720149.1	0	0	0	0	0	0	0	0	1	0	0	0	0	0	0	0	0	0	0	0
WP_032655577.1	0	0	0	0	0	0	0	0	0	0	0	0	0	0	0	0	1	0	0	0
YP_233844.1	0	0	0	1	0	0	0	0	0	0	0	0	0	0	0	0	0	0	1	0
YP_233121.1	1	1	1	1	1	1	1	1	1	1	1	1	1	1	1	1	1	1	1	1
YP_233142.1	1	1	1	1	1	1	1	1	1	1	1	1	1	1	1	1	1	1	1	1
WP_005613213.1	0	0	0	0	0	0	0	0	0	0	0	0	0	0	0	0	1	0	0	0
WP_003395066.1	0	0	0	0	1	0	0	0	0	0	0	0	0	0	0	0	0	0	0	0
YP_233497.1	1	1	1	1	1	1	1	1	1	1	1	1	1	1	1	1	1	1	1	1
WP_046718762.1	0	0	0	0	0	0	0	0	1	0	0	0	0	0	0	0	0	0	0	0
WP_024662777.1	0	0	0	0	0	0	0	0	0	0	0	0	1	0	0	0	0	0	0	0
YP_238171.1	1	1	1	1	1	1	1	1	1	1	1	1	1	1	1	1	1	1	1	0
WP_003396571.1	0	0	0	0	1	0	0	0	0	0	0	0	0	0	0	0	0	0	0	0
YP_233280.1	1	1	1	1	1	1	1	1	1	1	1	1	1	1	1	1	1	1	1	1
WP_046718796.1	0	0	0	0	0	0	0	0	1	0	0	0	0	0	0	0	0	0	0	0
WP_004404241.1	0	0	0	0	1	0	0	0	0	0	0	0	0	0	0	0	0	0	0	0
YP_237615.1	1	1	1	1	1	1	1	1	1	1	1	1	1	1	1	1	1	1	1	1
YP_237268.1	1	1	1	1	1	1	1	1	1	1	1	1	1	1	1	1	1	1	1	1
YP_234608.1	0	1	1	1	0	0	0	0	1	1	1	0	1	1	1	0	0	1	1	0
YP_236278.1	1	1	1	1	1	1	1	1	1	1	1	1	1	1	1	1	1	1	1	1
YP_237945.1	1	1	1	1	1	1	1	1	1	1	1	1	1	1	1	1	1	1	1	1
WP_003385210.1	0	0	0	0	1	0	0	0	0	0	0	0	0	0	0	0	0	0	0	0
YP_236671.1	1	1	1	1	1	1	1	1	1	1	1	1	1	1	1	1	1	1	1	1
YP_233752.1	1	1	1	1	1	1	1	1	1	1	1	1	1	1	1	1	1	1	1	1
YP_236257.1	1	1	1	1	1	1	1	1	1	1	1	1	1	1	1	1	1	1	1	1
YP_236735.1	1	1	1	1	1	1	1	1	1	1	1	1	1	1	1	1	1	1	1	1
YP_234672.1	1	1	1	1	1	1	1	1	1	1	1	1	1	1	1	1	1	1	1	1
YP_234334.1	1	1	1	1	1	1	1	1	1	1	1	1	1	1	1	1	1	1	1	1
YP_234723.1	1	1	1	1	1	1	1	1	1	1	1	1	1	1	1	1	1	1	1	1
WP_024643237.1	0	0	0	0	0	0	0	0	0	0	0	0	0	0	0	1	0	0	0	0
YP_237601.1	1	1	1	1	1	1	1	1	1	1	1	1	1	1	1	1	1	1	1	1
YP_237227.1	1	1	1	1	1	1	1	1	1	1	1	1	1	1	1	1	1	1	1	1
YP_235372.1	1	1	1	1	1	1	1	1	1	1	1	1	1	1	1	1	1	1	1	1
WP_003431564.1	0	0	0	0	0	0	0	0	0	0	1	0	0	0	0	0	0	0	0	0
YP_235064.1	1	1	1	1	1	1	1	1	1	1	1	1	1	1	1	1	1	1	1	1
WP_003312008.1	0	0	0	0	0	0	0	0	0	1	0	0	0	0	0	0	0	0	0	0
WP_024650441.1	0	0	0	0	0	0	0	0	0	0	0	0	0	1	0	0	0	0	0	0
YP_233679.1	1	1	1	1	1	1	1	1	1	1	1	1	1	1	1	1	1	1	1	1
YP_234239.1	1	1	1	1	1	1	1	1	1	1	1	1	1	1	1	1	1	1	1	1
WP_025168182.1	1	0	0	0	0	0	0	0	0	0	0	0	0	0	0	0	0	0	0	0
WP_032703209.1	0	0	0	0	0	0	0	0	0	0	0	0	0	0	0	0	0	0	0	1
YP_237748.1	1	1	1	1	1	1	1	1	1	1	1	1	1	1	1	1	1	1	1	1
YP_238159.1	1	1	1	1	1	1	1	1	1	1	1	1	1	1	1	1	1	1	1	1
WP_003318365.1	0	0	0	0	0	0	0	0	0	1	0	0	0	0	0	0	0	0	0	0
YP_235612.1	1	1	1	1	1	1	1	1	1	1	1	1	1	1	1	1	1	1	1	1
YP_233671.1	1	1	1	1	1	1	1	1	1	1	1	1	1	1	1	1	1	1	1	1
YP_235245.1	1	1	1	1	1	1	1	1	1	1	1	1	1	1	1	1	1	1	1	1
WP_032703201.1	0	0	0	0	0	0	0	0	0	0	0	0	0	0	0	0	0	0	0	1
YP_237884.1	1	1	1	1	1	1	1	1	1	1	1	1	1	1	1	1	1	1	1	1
YP_237663.1	1	1	1	1	1	1	1	1	1	1	1	1	1	1	1	1	1	1	1	1
WP_024650455.1	0	0	0	0	0	0	0	0	0	0	0	0	0	1	0	0	0	0	0	0
YP_236332.1	1	1	1	1	1	1	1	1	1	1	1	1	1	1	1	1	1	1	1	1
WP_003391497.1	0	0	0	0	1	0	0	0	0	0	0	0	0	0	0	0	0	0	0	0
YP_237593.1	1	1	1	1	1	1	1	1	1	1	1	1	1	1	1	1	1	1	1	1
YP_235435.1	1	1	1	1	1	1	1	1	1	1	1	1	1	1	1	1	1	1	1	1
WP_003315145.1	0	0	0	0	0	0	0	0	0	1	0	0	0	0	0	0	0	0	0	0
YP_233736.1	1	1	1	1	1	1	1	1	1	1	1	1	1	1	1	1	1	1	1	1
YP_233931.1	1	1	1	1	1	1	1	1	1	1	1	1	1	1	1	1	1	1	1	1
YP_233546.1	1	1	1	1	1	1	1	1	1	1	1	1	1	1	1	1	1	1	1	1
YP_235994.1	1	1	1	1	1	1	1	1	1	1	1	1	1	1	1	1	1	1	1	1
YP_236621.1	1	1	1	1	1	1	1	1	1	1	1	1	1	1	1	1	1	1	1	1
peg.2672	0	0	0	0	0	1	0	1	0	0	0	0	0	0	0	0	0	0	0	0
YP_234219.1	1	1	1	1	1	1	1	1	1	1	1	1	1	1	1	1	1	1	1	1
YP_233393.1	1	1	1	1	1	1	1	1	1	1	1	1	1	1	1	1	1	1	1	1
WP_003315968.1	0	0	0	0	0	0	0	0	0	1	0	0	0	0	0	0	0	0	0	0
YP_235159.1	1	1	1	1	1	1	1	1	1	1	1	1	1	1	1	1	1	1	1	1
YP_234901.1	1	1	1	1	1	1	1	1	1	1	1	1	1	1	1	1	1	1	1	1
YP_233653.1	1	1	1	1	1	1	1	1	1	1	1	1	1	1	1	1	1	1	1	1
WP_032698885.1	0	0	0	0	0	0	0	0	0	0	0	0	0	0	1	0	0	0	0	0
YP_237427.1	1	1	1	1	1	1	1	1	1	1	1	1	1	1	1	1	1	1	1	1
YP_234961.1	1	1	1	1	1	1	1	1	1	1	1	1	1	1	1	1	1	1	1	1
YP_235145.1	1	1	1	1	1	1	1	1	1	1	1	1	1	1	1	1	1	1	1	1
YP_236006.1	0	0	0	1	1	0	1	1	1	0	1	0	0	0	0	0	1	0	1	0
WP_024648125.1	0	0	0	0	0	0	0	0	0	0	0	0	0	1	0	0	0	0	0	0
WP_032655233.1	0	0	0	0	0	0	0	0	0	0	0	0	0	0	0	0	1	0	0	0
WP_003315774.1	0	0	0	0	0	0	0	0	0	1	0	0	0	0	0	0	0	0	0	0
YP_236508.1	1	1	1	1	1	1	1	1	1	1	1	1	1	1	1	1	1	1	1	1
YP_234430.1	1	1	1	1	1	1	1	1	1	1	1	1	1	1	1	1	1	1	1	1
WP_003314946.1	0	0	0	0	0	0	0	0	0	1	0	0	0	0	0	0	0	0	0	0
peg.1327	0	0	0	0	0	0	0	1	0	0	0	0	0	0	0	0	0	0	0	0
YP_233643.1	1	1	1	1	1	1	1	1	1	1	1	1	1	1	1	1	1	1	1	1
YP_235949.1	1	1	1	1	1	1	1	1	1	1	1	1	1	1	1	1	1	1	1	1
YP_236700.1	1	1	1	1	1	1	1	1	1	1	1	1	1	1	1	1	1	1	1	1
peg.1638	0	0	0	0	0	0	0	1	0	0	0	0	0	0	0	0	0	0	0	0
YP_236528.1	1	1	1	1	1	1	1	1	1	1	1	1	1	1	1	1	1	1	1	1
YP_235125.1	1	1	1	1	1	1	1	1	1	1	1	1	1	0	1	0	1	1	1	1
YP_233899.1	1	1	1	1	1	1	1	1	1	1	1	1	1	1	1	1	1	1	1	1
YP_234285.1	1	1	1	1	1	1	1	1	1	1	1	1	1	1	1	1	1	1	1	1
YP_237041.1	1	1	1	1	1	1	1	1	1	1	1	1	1	1	1	1	1	1	1	1
YP_236064.1	1	1	1	1	1	1	1	1	1	1	1	1	1	1	1	1	1	1	1	1
WP_032656879.1	0	0	0	0	0	0	0	0	0	0	0	0	0	0	0	0	1	0	0	0
WP_024648500.1	0	0	0	0	0	0	0	0	0	0	0	0	0	1	0	0	0	0	0	0
WP_032703407.1	0	0	0	0	0	1	0	0	0	0	0	0	0	0	0	0	0	0	0	1
YP_234059.1	1	1	1	1	1	1	1	1	1	1	1	1	1	1	1	1	1	1	1	1
YP_237021.1	1	1	1	1	1	1	1	1	1	1	1	1	1	1	1	1	1	1	1	1
WP_024692238.1	0	0	0	0	0	0	0	0	0	0	0	1	0	0	0	0	0	0	0	0
YP_236613.1	0	0	0	1	1	0	1	0	1	0	0	0	1	1	0	1	1	0	1	0
WP_003318382.1	0	0	0	0	0	0	0	0	0	1	0	0	0	0	0	0	0	0	0	0
YP_234176.1	1	1	1	1	1	1	1	1	1	1	1	1	1	1	1	1	1	1	1	1
YP_233186.1	1	1	1	1	1	1	1	1	1	1	1	1	1	1	1	1	1	1	1	1
WP_003416737.1	0	0	0	0	0	0	0	0	0	0	0	0	0	0	0	0	0	0	0	1
YP_235534.1	1	1	1	1	1	1	1	1	1	1	1	1	1	1	1	1	1	1	1	1
WP_050555264.1	0	0	0	0	0	0	0	0	0	0	0	0	0	0	0	0	0	0	0	1
YP_237002.1	1	1	1	1	1	1	1	1	1	1	1	1	1	1	1	1	1	1	1	1
YP_235510.1	1	1	1	1	1	1	1	1	1	1	1	1	1	1	1	1	1	1	1	1
YP_237029.1	1	1	1	1	1	1	1	1	1	1	1	1	1	1	1	1	1	1	1	1
YP_237570.1	1	1	1	1	1	1	1	1	1	1	1	1	1	1	1	1	1	1	1	1
WP_024692643.1	0	0	0	0	0	0	0	0	0	0	0	1	0	0	0	0	0	0	0	0
YP_236106.1	1	1	1	1	1	1	1	1	1	1	1	1	1	1	1	1	1	1	1	1
peg.763	0	0	0	0	0	0	0	1	0	0	0	0	0	0	0	0	0	0	0	0
peg.761	0	0	0	0	0	0	0	1	0	0	0	0	0	0	0	0	0	0	0	0
YP_237453.1	1	1	1	1	1	1	1	1	1	1	1	1	1	1	1	1	1	1	1	1
YP_233813.1	1	1	1	1	1	1	1	1	1	1	1	1	1	1	1	1	1	1	1	1
WP_003396852.1	0	0	0	0	1	0	0	0	0	0	0	0	0	0	0	0	0	0	0	0
YP_237898.1	1	1	1	1	1	1	1	1	1	1	1	1	1	1	1	1	1	1	1	1
WP_016567652.1	0	0	0	0	0	0	0	0	0	0	0	0	0	0	0	0	0	1	0	0
WP_024642627.1	0	0	0	0	0	0	0	0	0	0	0	0	0	0	0	1	0	0	0	0
WP_003435196.1	0	0	0	0	0	0	0	0	0	0	1	0	0	0	0	0	0	0	0	0
WP_003436044.1	0	0	0	0	0	0	0	0	0	0	1	0	0	0	0	0	0	0	0	0
WP_003418930.1	0	0	0	0	0	0	0	0	0	0	0	0	0	0	0	0	0	0	0	1
YP_234998.1	1	1	1	1	1	1	1	1	1	1	1	1	1	1	1	1	1	1	1	1
YP_234860.1	1	1	1	1	1	1	1	1	1	1	1	1	0	1	1	1	1	1	1	1
YP_237836.1	1	1	1	1	1	1	1	1	1	0	1	1	1	1	1	1	1	1	1	1
YP_236174.1	1	1	1	1	1	1	1	1	1	1	1	1	1	1	1	1	1	1	1	1
YP_233744.1	1	1	1	1	1	1	1	1	1	1	1	1	1	1	1	1	1	1	1	1
YP_234047.1	1	1	1	1	1	1	1	1	1	1	1	1	1	1	1	1	1	1	1	1
WP_003316707.1	0	0	0	0	0	0	0	0	0	1	0	0	0	0	0	0	0	0	0	0
WP_024640750.1	0	0	0	0	0	0	0	0	0	0	0	0	0	0	0	1	0	0	0	0
WP_024641840.1	0	0	0	0	0	0	0	0	0	0	0	0	0	0	0	1	0	0	0	0
YP_234146.1	1	1	1	1	1	1	1	1	1	1	1	1	1	1	1	1	1	1	1	1
WP_004403595.1	0	0	0	0	1	0	0	0	0	0	0	0	0	0	0	0	0	0	0	0
YP_234371.1	1	1	1	1	1	1	1	1	1	1	1	1	1	1	1	1	1	1	1	1
YP_233149.1	1	1	1	1	1	1	1	1	1	1	1	1	1	1	1	1	1	1	1	1
YP_236385.1	1	1	1	1	1	1	1	1	1	1	1	1	1	1	1	1	1	1	1	1
YP_235578.1	1	1	1	1	1	1	1	1	1	1	1	1	1	1	1	1	1	1	1	1
YP_233910.1	1	1	1	1	1	1	1	1	1	1	1	1	1	1	1	1	1	1	1	1
WP_024650104.1	0	0	0	0	0	0	0	0	0	0	0	0	0	1	0	0	0	0	0	0
YP_234505.1	1	1	1	1	1	1	1	1	1	1	1	1	1	1	1	1	1	1	1	1
WP_024692783.1	0	0	0	0	0	0	0	0	0	0	0	1	0	0	0	0	0	0	0	0
WP_003317522.1	0	0	0	0	0	0	0	0	0	1	0	0	0	0	0	0	0	0	0	0
YP_234178.1	1	1	1	1	1	1	1	1	1	1	1	1	1	1	1	1	1	1	1	1
YP_234837.1	1	1	1	1	1	1	1	1	1	1	1	1	1	1	1	1	1	1	1	1
WP_003313381.1	0	0	0	0	0	0	0	0	0	1	0	0	0	0	0	0	0	0	0	0
YP_236047.1	1	1	1	1	1	1	1	1	1	1	1	1	1	1	1	1	1	1	1	1
YP_236156.1	1	1	1	1	1	1	1	1	1	1	1	1	1	1	1	1	1	1	1	1
YP_234355.1	1	1	1	1	1	1	1	1	1	1	1	1	1	1	1	1	1	1	1	1
WP_024665678.1	0	0	0	0	0	0	1	0	0	0	0	0	0	0	0	0	0	0	0	0
WP_032656203.1	0	0	0	0	0	0	0	0	0	0	0	0	0	0	0	0	1	0	0	0
YP_234039.1	1	1	1	1	1	1	1	1	1	1	1	1	1	1	1	1	1	1	1	1
YP_236757.1	1	1	1	1	1	1	1	1	1	0	1	1	1	1	1	1	0	1	1	1
YP_233175.1	1	1	1	1	1	1	1	1	1	1	1	1	1	1	1	1	1	1	1	1
YP_237806.1	1	1	1	1	1	1	1	1	1	1	1	1	1	1	1	1	1	1	1	1
WP_024662770.1	0	0	0	0	0	0	0	0	0	0	0	0	1	0	0	0	0	0	0	0
WP_032655236.1	0	0	0	0	0	0	0	0	0	0	0	0	0	0	0	0	1	0	0	0
YP_237082.1	1	1	1	1	1	1	1	1	1	1	1	1	1	1	1	1	1	1	1	1
YP_236023.1	0	0	0	1	0	0	0	0	0	0	0	0	0	0	1	1	1	0	1	0
YP_235212.1	1	1	1	1	1	1	1	1	1	1	1	1	1	1	1	1	1	1	1	1
WP_003431803.1	0	0	0	0	0	0	0	0	0	0	1	0	0	0	0	0	0	0	0	0
WP_032697521.1	0	0	0	0	0	0	0	0	0	0	0	0	0	0	1	0	0	0	0	0
YP_234474.1	1	1	1	1	1	1	1	1	1	1	1	1	1	1	1	1	1	1	1	1
YP_237838.1	1	1	1	1	1	1	1	1	1	0	1	1	1	1	1	1	1	1	1	1
YP_237200.1	1	1	1	1	1	1	1	1	1	1	1	1	1	1	1	1	1	1	1	1
WP_032699997.1	0	0	0	0	0	0	0	0	0	0	0	0	0	0	1	0	0	0	0	0
YP_234704.1	0	0	0	1	0	0	0	0	0	0	0	0	0	0	1	1	1	0	1	1
WP_004389740.1	0	0	0	0	0	0	0	0	0	1	0	0	0	0	0	0	0	0	0	0
YP_233316.1	1	1	1	1	1	1	1	1	1	0	1	1	1	1	1	1	1	1	1	1
WP_004416566.1	1	0	0	0	0	0	0	0	0	0	0	0	0	0	0	0	0	0	0	0
WP_003314952.1	0	0	0	0	0	0	0	0	0	1	0	0	0	0	0	0	0	0	0	0
YP_236051.1	1	1	1	1	1	1	1	1	1	1	1	1	1	1	1	1	1	1	1	1
WP_003313321.1	0	0	0	0	0	0	0	0	0	1	0	0	0	0	0	0	0	0	0	0
WP_024650045.1	0	0	0	0	0	0	0	0	0	0	0	0	0	1	0	0	0	0	0	0
YP_237697.1	1	1	1	1	1	1	1	1	1	1	1	1	1	1	1	1	1	1	1	1
WP_024693438.1	0	0	0	0	0	0	0	0	0	0	0	1	0	0	0	0	0	0	0	0
peg.3611	0	0	0	0	0	0	0	1	0	0	0	0	0	0	0	0	0	0	0	0
YP_235397.1	0	0	0	1	0	0	0	0	0	0	0	0	0	0	0	0	0	0	1	0
WP_003435248.1	0	0	0	0	0	0	0	0	0	0	1	0	0	0	0	0	0	0	0	0
WP_032703269.1	0	0	0	0	0	0	0	0	0	0	0	0	0	0	0	0	0	0	0	1
YP_234236.1	1	1	1	1	1	1	1	1	1	1	1	1	1	1	1	1	1	1	1	1
YP_233871.1	1	1	1	1	1	1	1	0	1	0	1	1	1	1	1	1	1	0	1	1
WP_024643230.1	0	0	0	0	0	0	0	0	0	0	0	0	0	0	0	1	0	0	0	0
YP_237167.1	1	1	1	1	1	1	1	1	1	1	1	1	1	1	1	1	1	1	1	1
YP_236774.1	1	1	1	1	1	1	1	1	1	1	1	1	1	1	1	1	1	1	1	1
YP_233417.1	0	1	1	1	1	1	1	1	1	1	1	1	1	1	1	1	1	1	1	1
WP_024693430.1	0	0	0	0	0	0	0	0	0	0	0	1	0	0	0	0	0	0	0	0
YP_236673.1	1	1	1	1	1	1	1	1	1	1	1	1	1	1	1	1	1	1	1	1
YP_236812.1	1	1	1	1	0	1	1	1	1	1	1	1	1	1	1	1	1	1	1	1
YP_236754.1	1	1	1	1	1	1	1	1	1	1	1	1	1	1	1	1	1	1	1	1
peg.2539	0	0	0	0	0	1	0	1	0	0	0	0	0	0	0	0	0	0	0	0
peg.2535	0	0	0	0	0	1	0	1	0	0	0	0	0	0	0	0	0	0	0	0
YP_235305.1	1	1	1	1	1	1	1	1	1	1	1	1	1	1	1	1	1	1	1	1
YP_237644.1	1	1	1	1	1	1	1	1	1	1	1	1	1	1	1	1	1	1	1	1
YP_237767.1	1	1	1	1	1	1	1	1	1	1	1	1	1	1	1	1	1	1	1	1
YP_235059.1	1	1	1	1	1	1	1	1	1	1	1	1	1	1	1	1	1	1	1	1
YP_233610.2	1	1	1	1	1	1	1	1	1	1	1	1	1	1	1	1	1	1	1	1
YP_233521.1	1	1	1	1	0	1	1	1	1	1	1	1	1	1	1	1	1	1	1	0
YP_237321.1	1	1	1	1	1	1	1	1	1	1	1	1	1	1	1	1	1	1	1	1
YP_236488.1	1	1	1	1	1	1	1	1	1	1	1	1	1	1	1	1	1	1	1	1
YP_234197.1	0	0	0	1	0	0	0	0	0	0	0	0	0	1	1	1	1	0	1	0
YP_233515.1	1	1	1	1	1	1	1	1	1	0	1	1	1	1	1	1	1	1	1	1
WP_003395001.1	0	0	0	0	1	0	0	0	0	0	0	0	0	0	0	0	0	0	0	0
YP_235798.1	1	1	1	1	1	1	1	1	1	1	1	1	1	1	1	1	1	1	1	1
YP_234484.1	1	1	1	1	1	1	1	1	1	1	1	1	1	1	1	1	1	1	1	1
YP_236713.1	1	1	1	1	1	1	1	1	1	1	1	1	1	1	1	1	1	1	1	1
YP_236344.1	1	1	1	1	1	1	1	1	1	1	1	1	1	1	1	1	1	1	1	1
WP_003396863.1	0	0	0	0	1	0	0	0	0	0	0	0	0	0	0	0	0	0	0	0
WP_050554482.1	0	0	0	0	0	0	0	0	0	0	0	0	0	0	1	0	0	0	0	0
WP_024639024.1	0	0	0	0	0	0	0	0	0	0	0	0	0	0	0	1	0	0	0	0
WP_032699987.1	0	0	0	0	0	0	0	0	0	0	0	0	0	0	1	0	0	0	0	0
YP_238190.1	1	1	1	1	1	1	1	1	1	1	1	1	1	1	1	1	1	1	1	1
YP_237664.1	1	1	1	1	1	1	1	1	1	1	1	1	1	1	1	1	1	1	1	1
peg.5189	0	0	0	0	0	1	0	1	0	0	0	0	0	0	0	0	0	0	0	0
WP_024642288.1	0	0	0	0	0	0	0	0	0	0	0	0	0	0	0	1	0	0	0	0
WP_029571897.1	0	0	0	0	0	0	0	0	0	0	0	0	0	0	0	0	0	0	0	0
YP_236039.1	1	1	1	1	1	1	1	1	1	1	1	1	1	1	1	1	1	1	1	1
YP_233932.1	1	1	1	1	1	1	1	1	1	1	1	1	1	1	1	1	1	1	1	1
WP_003314469.1	0	0	0	0	0	0	0	0	0	1	0	0	0	0	0	0	0	0	0	0
YP_234926.1	1	1	1	1	0	1	1	1	1	1	1	1	1	1	1	1	1	1	1	1
WP_003393473.1	0	0	0	0	1	0	0	0	0	0	0	0	0	0	0	0	0	0	0	0
YP_234204.1	1	1	1	1	1	1	1	1	1	1	1	1	1	1	1	1	1	1	1	1
YP_237335.1	1	1	1	1	1	1	1	1	1	1	1	1	1	1	1	1	1	1	1	1
YP_234237.1	1	1	1	1	1	1	1	1	1	1	1	1	1	1	1	1	1	1	1	1
WP_029573406.1	0	0	0	0	0	0	0	0	0	0	0	0	0	0	0	0	0	0	0	0
YP_235766.1	1	1	1	1	1	1	1	1	1	1	1	1	1	1	1	1	1	1	1	1
WP_003396621.1	0	0	0	0	1	0	0	0	0	0	0	0	0	0	0	0	0	0	0	0
YP_236259.1	1	1	1	1	1	1	1	1	1	1	1	1	1	1	1	1	1	1	1	1
peg.537	0	0	0	0	0	1	0	1	0	0	0	0	0	0	0	0	0	0	0	0
YP_236826.1	1	1	1	1	1	1	1	1	1	1	1	1	1	1	1	1	1	1	1	1
YP_233713.1	1	1	1	1	1	1	1	1	1	1	1	1	1	1	1	1	1	1	1	1
YP_237092.1	1	1	1	1	1	1	1	1	1	1	1	1	1	1	1	1	1	1	1	1
WP_004418771.1	1	0	0	0	0	0	0	0	0	0	0	0	0	0	0	0	0	0	0	0
peg.4274	0	0	0	0	0	0	0	1	0	0	0	0	0	0	0	0	0	0	0	0
peg.4275	0	0	0	0	0	0	0	1	0	0	0	0	0	0	0	0	0	0	0	0
peg.4276	0	0	0	0	0	0	0	1	0	0	0	0	0	0	0	0	0	0	0	0
peg.4277	0	0	0	0	0	0	0	1	0	0	0	0	0	0	0	0	0	0	0	0
WP_050586753.1	0	0	0	0	0	0	0	0	0	0	0	0	1	0	0	0	0	0	0	0
peg.4271	0	0	0	0	0	0	0	1	0	0	0	0	0	0	0	0	0	0	0	0
YP_233628.1	1	1	1	1	1	1	1	1	1	1	1	1	1	1	1	1	1	1	1	1
peg.4273	0	0	0	0	0	0	0	1	0	0	0	0	0	0	0	0	0	0	0	0
WP_046719004.1	0	0	0	0	0	0	0	0	1	0	0	0	0	0	0	0	0	0	0	0
WP_003393084.1	0	0	0	0	1	0	0	0	0	0	0	0	0	0	0	0	0	0	0	0
YP_233603.1	1	1	1	1	1	1	1	1	1	1	1	1	1	1	1	1	1	1	1	1
YP_236370.1	1	1	1	1	1	1	1	1	1	1	1	1	1	1	1	1	1	1	1	1
WP_003314985.1	0	0	0	0	0	0	0	0	0	1	0	0	0	0	0	0	0	0	0	0
WP_052755350.1	0	0	0	0	0	0	0	0	1	0	0	0	0	0	0	0	0	0	0	0
YP_234187.1	1	1	1	1	1	1	1	1	1	1	1	1	1	1	1	1	1	1	1	1
YP_237066.1	1	1	1	1	1	1	1	1	1	1	1	1	1	1	1	1	1	1	1	1
YP_234524.1	0	0	0	1	0	0	0	0	0	0	0	0	0	0	0	0	0	0	1	0
YP_234619.1	0	1	1	1	0	0	0	0	1	1	1	0	1	1	1	0	0	1	1	0
YP_234111.2	1	1	1	1	1	1	1	1	1	1	1	1	1	1	1	1	1	1	1	1
WP_003314991.1	0	0	0	0	0	0	0	0	0	1	0	0	0	0	0	0	0	0	0	0
YP_233261.1	1	1	1	1	1	1	1	1	1	1	1	1	1	1	1	1	1	1	1	1
YP_233880.1	1	1	1	1	1	1	1	1	1	1	1	1	1	1	1	1	1	1	1	1
WP_032657222.1	0	0	0	0	0	0	0	0	0	0	0	0	0	0	0	0	1	0	0	0
YP_235834.1	1	1	1	1	1	1	1	1	1	1	1	1	1	1	1	1	1	1	1	1
WP_003391663.1	0	0	0	0	1	0	0	0	0	0	0	0	0	0	0	0	0	0	0	0
YP_237287.1	1	1	1	1	1	1	1	1	1	1	1	1	1	1	1	1	1	1	1	1
peg.906	0	0	0	0	0	0	0	1	0	0	0	0	0	0	0	0	0	0	0	0
WP_024664856.1	0	0	0	0	0	0	1	0	0	1	0	0	0	0	0	0	0	0	0	0
WP_003392067.1	0	0	0	0	1	0	0	0	0	0	0	0	0	0	0	0	0	0	0	0
YP_235796.1	1	1	1	1	1	1	1	1	1	1	1	1	1	1	1	1	1	1	1	1
YP_235164.1	1	1	1	1	1	1	1	1	1	1	1	1	1	1	1	1	1	1	1	1
YP_237042.1	1	1	1	1	1	1	1	1	1	1	1	1	1	1	1	1	1	1	1	1
WP_050574765.1	0	0	0	0	0	0	0	0	0	0	0	0	0	0	0	0	0	1	0	0
WP_029572523.1	0	0	0	0	0	0	0	0	0	0	0	0	0	0	0	0	0	0	0	0
YP_236610.1	1	1	1	1	1	1	1	1	1	0	1	1	1	1	1	1	1	1	1	1
WP_032656886.1	0	0	0	0	0	0	0	0	0	0	0	0	0	0	0	0	1	0	0	0
YP_235025.1	1	1	1	1	1	1	1	1	1	1	1	1	1	1	1	1	1	1	1	1
peg.3057	0	0	0	0	0	0	0	1	0	0	0	0	0	0	0	0	0	0	0	0
WP_029573011.1	0	0	0	0	0	0	0	0	0	0	0	0	0	0	0	0	0	0	0	0
YP_234497.1	1	1	1	1	1	1	1	1	1	1	1	1	1	1	1	1	1	1	1	1
YP_237297.1	1	1	1	1	1	1	1	1	1	1	1	1	1	1	1	1	1	1	1	1
WP_016567449.1	0	0	0	0	0	0	0	0	0	0	0	0	0	0	0	0	0	1	0	0
YP_236983.1	1	1	1	1	1	1	1	1	1	1	1	1	1	1	1	1	1	1	1	1
YP_233428.1	1	1	1	1	1	1	1	1	1	1	1	1	1	1	1	1	1	1	1	1
YP_237779.1	1	1	1	1	1	1	1	1	1	1	1	1	1	1	1	1	1	1	1	1
WP_003315626.1	0	0	0	0	0	0	0	0	0	1	0	0	0	0	0	0	0	0	0	0
YP_235333.1	1	1	1	1	1	1	1	1	1	1	1	1	1	1	1	1	1	1	1	1
[truncated: 4,533 more rows]
