# Supplementary material for: Comprehensive analysis of draft genomes of two closely related pseudomonas syringae phylogroup 2b strains infecting mono- and dicotyledon host plants
Source: BMC Genomics. 2016 Dec 28;17(Suppl 14):1010. doi: 10.1186/s12864-016-3358-y (PMC5249006; doi:10.1186/s12864-016-3358-y)
Supplement: Additional file 10: — Results of the COG-class enrichment analysis for the pan- and core genomes of groups M and D (XLSX 50 kb) [file 12864_2016_3358_MOESM10_ESM.xlsx]

## Sheet: Additional File 10
Additional File 10: Results of the COG-class enrichment analysis for the pan- and core genomes of groups M and D
Classes, the enrichment status of which differs from that of the comparison groups, are highlighted
		Core genome		Pan-genome		Unique COG-groups forcore genome		Unique COG-groups for pan-genome
COG-class	Description	Group D	Group M	Group D	Group M	Group D	Group M	Group D	Group M
A	RNA processing and modification	-	-	-	-	-	-	-	-
B	Chromatin structure and dynamics	-	-	-	-	-	-	-	-
C	Energy production and conversion	+	+	-	-	+	+	-	-
D	Cell cycle control, cell division, chromosome partitioning	+	+	-	-	-	-	+	-
E	Amino acid transport and metabolism	+	+	-	-	+	+	-	-
F	Nucleotide transport and metabolism	+	+	-	-	-	-	-	-
G	Carbohydrate transport and metabolism	+	+	-	-	-	-	-	-
H	Coenzyme transport and metabolism	+	+	-	-	-	-	-	-
I	Lipid transport and metabolism	+	+	-	-	-	+	-	-
J	Translation, ribosomal structure and biogenesis	+	+	-	-	-	-	-	-
K	Transcription	+	+	-	-	+	+	+	-
L	Replication, recombination and repair	+	+	+	+	-	-	+	+
M	Cell wall/membrane/envelope biogenesis	+	+	-	-	-	+	-	-
N	Cell motility	+	+	-	-	-	+	-	-
O	Posttranslational modification, protein turnover, chaperones	+	+	-	-	+	-	-	-
P	Inorganic ion transport and metabolism	+	+	-	-	-	+	-	-
Q	Secondary metabolites biosynthesis, transport and catabolism	+	+	+	+	-	+	-	-
R	General function prediction only	+	+	+	+	+	-	+	+
S	Function unknown	+	+	+	+	-	+	+	+
T	Signal transduction mechanisms	+	+	+	+	+	+	-	+
U	Intracellular trafficking, secretion, and vesicular transport	+	+	-	-	-	-	+	-
V	Defense mechanisms	-	-	+	+	-	-	+	+
