# Supplementary material for: Comprehensive analysis of draft genomes of two closely related pseudomonas syringae phylogroup 2b strains infecting mono- and dicotyledon host plants
Source: BMC Genomics. 2016 Dec 28;17(Suppl 14):1010. doi: 10.1186/s12864-016-3358-y (PMC5249006; doi:10.1186/s12864-016-3358-y)
Supplement: Additional file 11: — Distribution of effectors of the type III secretory system among the strains of phylogroup 2 (XLSX 274 kb) [file 12864_2016_3358_MOESM11_ESM.xlsx]

## Sheet: Additional File 11
Additional File 11: Distribution of effectors of the type III secretory system among the strains of phylogroup 2
2—gene is present
1—gene is truncated
0—gene is absent
M - strains infecting monocots
D - strains infecting dicots
indicate russians strains
	D	D	M	D	D	D	D	M	M	M	D	D	D	M	M	M	D	D	D	M
effector	CC440	1845	SM	ISPaVe013	B301D	B728a	DSM50252	B64	2507	BRIP34876	CRAFRU12	CC94	ISPaVe037	HS191	M301072	BRIP34881	PP1	CC457	CC1458	BRIP39023
hopQ1-2	0	0	0	0	0	0	0	0	0	0	0	0	0	0	0	0	0	0	0	0
hopQ1-1	0	0	0	0	0	0	0	0	0	0	0	0	0	0	0	0	0	0	0	0
hopO1	0	0	0	0	0	0	0	0	0	0	0	0	0	0	0	0	0	0	0	0
avrRps4	0	0	0	0	0	0	0	0	0	0	0	0	0	0	0	0	2	0	0	0
hopBD2	0	0	0	1	0	0	0	0	0	0	0	0	0	0	0	0	0	0	0	0
hopBD1	0	0	0	0	0	0	0	0	0	0	0	0	0	0	0	0	0	0	0	0
avrB2	0	0	0	2	0	2	0	0	1	0	2	0	2	0	0	0	1	0	0	0
avrB3	1	1	0	2	0	2	1	1	2	1	2	0	2	0	2	1	2	0	2	0
avrB1	0	0	0	2	0	2	0	0	1	0	2	0	2	0	0	0	1	0	0	0
hopAT1	0	0	0	0	0	0	0	0	0	0	0	0	0	0	0	0	2	0	0	0
avrB4	1	0	0	2	0	2	1	0	1	0	2	0	2	0	0	0	1	0	0	0
hopAG1	2	2	0	2	2	2	2	2	0	2	2	2	1	2	0	2	2	2	2	2
hopAF1-2	0	1	0	0	0	1	0	0	0	0	1	0	0	2	0	0	2	2	2	0
hopW1	2	0	0	0	2	2	0	0	0	0	2	2	0	2	0	0	2	2	0	2
hopH1	0	1	0	1	2	2	0	0	0	0	2	2	0	2	0	0	2	2	0	0
hopH2	0	1	0	2	1	2	0	0	0	0	2	1	0	1	0	0	1	2	0	0
hopH3	0	1	0	2	1	2	0	0	0	0	2	1	0	1	0	0	1	1	0	0
hopBM1	0	0	0	0	0	0	0	0	0	0	0	0	0	0	0	0	0	0	0	2
hopAM1-2	0	0	0	0	0	0	0	0	0	0	0	0	0	0	0	0	2	0	0	0
avrA1	0	0	0	0	0	0	0	0	0	0	0	0	0	0	0	0	0	0	0	0
hopN1	0	0	0	0	0	0	0	0	0	0	0	0	0	0	0	0	0	0	0	0
hopBC1	2	0	0	0	2	0	2	0	2	2	0	0	0	2	2	2	0	2	0	0
avrRpm2	0	0	0	0	0	1	0	0	0	0	1	0	0	0	0	0	2	0	0	0
avrRpm1	0	0	0	0	0	2	0	0	0	0	2	0	0	0	0	0	0	0	0	0
hopAU1	0	0	0	0	0	0	0	0	0	0	0	0	0	0	0	0	0	0	0	0
hopS1'	0	0	0	0	0	0	0	0	0	0	0	0	0	0	0	0	0	0	0	0
hopT1-1	0	0	0	0	0	0	0	0	0	0	0	0	0	0	0	0	0	0	0	0
hopT1-2	0	0	0	0	0	0	0	0	0	0	0	0	0	0	0	0	0	0	0	0
hopBL2	0	0	0	0	0	0	0	0	0	0	0	0	0	0	0	0	0	0	0	0
hopBL1	0	0	0	0	0	0	0	0	0	0	0	0	0	0	0	0	0	0	0	0
hopAD1	0	0	0	0	0	0	0	0	0	0	0	0	0	0	0	0	0	0	0	0
hopV1	0	0	0	0	0	0	0	0	0	0	0	0	0	0	0	0	0	0	0	0
hopC1-1	0	0	0	0	0	0	0	0	0	0	0	0	0	2	2	0	2	0	0	0
hopAL1	0	0	0	0	2	0	0	0	0	2	0	2	0	0	0	2	2	0	0	0
hopG1	0	0	0	0	0	0	0	0	0	0	0	0	0	0	0	0	0	0	0	0
avrB4-2	0	0	0	2	0	2	0	0	2	0	2	0	2	0	2	0	1	0	0	0
avrB4-1	0	0	0	2	0	2	0	0	2	0	2	0	2	0	2	0	1	0	0	0
hopBB1	0	0	0	0	0	0	0	0	0	0	0	0	0	0	0	0	1	0	0	0
hopW1'	1	0	0	0	2	2	0	0	0	0	2	2	0	2	0	0	2	1	0	2
hopBK1	0	0	0	0	0	0	0	0	0	0	0	1	0	2	0	0	0	0	0	0
hopU1	0	0	0	0	0	0	0	0	0	0	0	0	0	0	0	0	0	0	0	0
hopAR1	0	0	0	0	0	0	0	0	0	0	0	2	0	0	0	0	0	0	0	0
hopAM1	0	0	0	0	0	0	0	0	0	0	0	0	0	0	0	0	2	0	0	0
hopAZ1	2	0	2	2	0	0	2	2	2	1	0	0	2	2	1	1	0	2	0	1
hopW1-1	2	0	0	0	2	2	0	0	0	0	2	2	0	2	0	0	2	2	0	2
hopF2	0	0	0	0	0	0	0	0	0	0	0	0	0	0	0	0	2	0	0	0
hopF3	0	0	0	0	0	0	0	0	0	0	0	0	0	0	0	0	1	0	0	0
hopF1	0	0	0	0	0	0	0	0	0	0	0	0	0	0	0	0	2	0	0	0
hopAA1'	2	1	2	2	2	2	2	2	1	2	2	2	2	2	2	2	2	2	2	2
hopT1	0	0	0	0	0	0	0	0	0	0	0	0	0	0	0	0	0	0	0	0
hopT2	0	0	0	0	0	0	0	0	0	0	0	0	0	0	0	0	0	0	0	0
avrRpt2	0	0	0	0	0	0	0	0	0	0	0	0	0	0	0	0	0	0	0	0
hopBJ1	0	0	1	0	0	0	0	0	0	0	0	0	0	0	0	0	0	0	0	0
hopAS1	0	0	0	0	0	0	0	0	0	0	0	0	0	0	0	0	0	0	0	0
hopBB1-2	0	0	0	0	0	0	0	0	0	0	0	0	0	0	0	0	2	0	0	0
hopAY1	0	0	0	0	0	0	0	0	0	0	0	1	0	0	0	0	2	0	0	0
hopE1	0	0	0	0	0	0	0	0	0	0	0	0	0	0	0	0	2	0	0	0
hopAB2	0	0	0	0	0	2	0	0	0	0	2	0	0	0	0	0	1	0	0	0
hopAB3	0	0	0	0	0	2	0	0	0	0	2	2	0	0	0	0	1	0	0	0
hopO1-3	0	0	0	0	0	0	0	0	0	0	0	0	0	0	0	0	0	0	1	0
hopAF1-1	0	1	0	0	0	1	0	0	0	0	1	0	0	2	0	0	2	2	2	0
hopAH1	2	2	2	2	2	2	2	2	2	2	2	2	2	2	2	2	2	2	2	2
hopO1-3'	0	0	0	0	0	0	0	0	0	0	0	0	0	0	0	0	0	0	0	0
hopK1	0	0	0	0	0	0	0	0	0	0	0	0	0	0	0	0	2	0	0	0
hopM1	2	1	1	1	1	1	2	2	1	1	1	2	1	2	2	1	2	2	1	2
hopS1	0	0	0	0	0	0	0	0	0	0	0	0	0	0	0	0	0	0	0	0
hopS2	0	0	0	0	0	0	0	0	0	0	0	0	0	0	0	0	0	0	0	0
hopAS1'	0	0	0	0	0	0	0	0	0	0	0	0	0	0	0	0	0	0	0	0
hopAW1'	0	0	0	0	0	0	0	0	0	0	0	0	0	0	0	0	0	0	0	0
hopD1	0	0	0	0	0	0	0	0	0	0	0	0	0	0	0	0	0	0	0	0
hopAX1	2	1	0	0	0	0	2	1	0	1	0	0	0	2	1	1	2	2	2	2
hopBI1	0	0	0	0	0	0	0	0	0	0	0	0	0	0	0	0	0	0	0	0
hopAT1'	0	0	0	0	0	0	0	0	0	0	0	0	0	0	0	0	0	0	0	0
hopBA1	2	2	2	2	0	0	0	2	2	2	0	0	0	2	2	2	0	2	2	2
avrPto2	0	0	0	0	0	2	0	0	0	0	2	0	0	0	0	0	0	0	0	0
avrPto1	0	0	0	0	0	2	0	0	0	0	2	0	0	0	0	0	0	0	0	0
hopAI1	2	2	0	2	1	1	2	2	0	2	1	1	2	2	0	2	0	2	2	2
avrE1	1	1	1	1	2	2	1	1	1	1	2	1	1	1	1	1	1	1	1	1
hopR1	0	0	0	0	0	0	0	0	0	0	0	0	0	2	0	0	2	2	0	0
hopZ3'	2	1	0	0	0	2	2	2	0	2	2	0	0	0	2	2	0	1	2	0
hopAQ1	0	0	0	0	0	0	0	0	0	0	0	0	0	0	0	0	1	0	0	0
hopAG::ISPssy	2	2	0	2	2	2	2	2	0	2	2	2	1	2	0	2	2	2	2	2
hopC1	0	0	0	0	0	0	0	0	0	0	0	0	0	2	1	0	2	0	0	0
hopBH1	0	0	0	0	0	0	0	0	0	0	0	0	0	0	0	0	0	0	0	0
hopM1'	2	1	2	2	1	2	2	2	1	2	2	1	2	1	2	2	2	2	2	1
hopW1-2	1	0	0	0	2	2	0	0	0	0	2	2	0	2	0	0	2	2	0	2
hopZ2	1	1	0	0	0	2	2	1	0	1	2	0	0	1	2	1	0	2	1	0
hopZ3	2	2	0	0	0	2	2	2	0	2	2	0	0	0	2	2	0	0	2	0
hopZ1	1	1	0	0	0	2	1	2	0	2	2	0	0	2	2	2	0	2	1	0
hopZ4	1	1	0	0	0	1	1	1	0	1	1	0	0	2	1	1	0	2	1	0
hopZ5	1	0	0	0	0	1	0	0	0	0	1	0	0	2	1	0	0	2	0	0
hopBF1	0	0	0	1	0	0	1	0	0	0	0	0	1	0	0	0	0	0	0	2
hopBB1-1	0	0	0	0	0	0	0	0	0	0	0	0	0	0	0	0	2	0	0	0
hopA2	0	0	2	0	2	0	0	0	0	0	0	0	0	2	0	0	1	1	0	1
hopAV1	0	0	0	0	0	0	0	0	0	0	0	0	0	0	0	0	1	0	0	0
hopA1	0	0	1	0	1	0	0	0	0	0	0	0	0	2	0	0	2	1	0	1
hopA2'	0	0	2	0	2	0	0	0	0	0	0	0	0	2	0	0	2	1	0	1
avrD1	0	0	0	0	0	0	0	0	0	0	0	0	0	0	0	0	0	0	0	0
hopQ1	0	0	0	0	0	0	0	0	0	0	0	0	0	0	0	0	0	0	0	0
hopO1-2	0	0	0	0	0	0	0	0	0	0	0	0	0	0	0	0	0	0	0	0
hopB1	1	1	1	1	1	1	2	1	1	2	1	2	1	1	1	1	1	1	1	1
hopAA1	2	2	2	2	2	2	2	2	2	2	2	2	2	2	2	2	2	2	2	2
hopBG1	0	0	0	0	0	0	0	0	0	0	0	0	0	0	0	0	0	0	0	0
hopAA1-2	1	1	1	1	1	1	1	2	1	1	1	2	1	2	1	1	2	2	1	2
hopAA1-1	2	2	2	2	2	2	2	2	2	2	2	2	2	2	2	2	2	2	2	2
hopBE1	0	0	0	0	0	0	0	0	0	0	0	0	0	0	0	0	0	0	0	0
hopAO1	0	0	0	0	0	0	0	0	0	0	0	0	0	0	0	0	0	0	0	0
hopAO2	0	0	0	0	0	0	0	0	0	0	0	0	0	0	0	0	0	0	0	0
hopAW1	0	0	0	0	0	0	0	0	0	0	0	1	0	0	0	0	0	0	0	0
hopZ1'	0	0	0	0	0	0	0	0	0	0	0	0	0	2	0	0	0	2	0	0
avrPto3	0	0	0	0	0	2	0	0	0	0	2	0	0	0	0	0	0	0	0	0
hopX1	0	0	0	1	0	2	0	0	1	0	2	0	1	0	0	0	2	0	0	0
hopX2	0	0	0	0	0	0	0	0	0	0	0	0	0	0	0	0	0	0	0	0
hopAF1	0	2	0	0	0	2	0	0	0	0	2	0	0	2	0	0	2	2	2	0
hopY1	0	0	0	0	0	0	0	0	0	0	0	0	0	0	0	0	0	0	0	0
avrPto5	0	0	0	0	0	2	0	0	0	0	2	0	0	0	0	0	0	0	0	0
avrPto4	0	0	0	0	0	2	0	0	0	0	2	0	0	0	0	0	0	0	0	0
hopO1-1	0	0	0	0	0	0	0	0	0	0	0	0	0	0	0	0	0	0	0	0
hopAM1-1	0	0	0	0	0	0	0	0	0	0	0	0	0	0	0	0	2	0	0	0
hopAB3-1	0	0	0	0	0	2	0	0	0	0	2	0	0	0	0	0	2	0	0	0
hopAB3-2	0	0	0	0	0	2	0	0	0	0	2	1	0	0	0	0	0	0	0	0
avrPto1-2	0	0	0	0	0	2	0	0	0	0	2	0	0	0	0	0	0	0	0	0
hopAF1-2'	0	1	0	0	0	1	0	0	0	0	1	0	0	2	0	0	2	2	2	0
hopD::IS52	0	0	0	0	0	0	0	0	0	0	0	0	0	0	0	0	0	0	0	0
avrPto1-1	0	0	0	0	0	2	0	0	0	0	2	0	0	0	0	0	0	0	0	0
hopI1	2	2	2	2	2	2	2	2	2	2	2	2	2	2	2	2	2	2	2	2
hopAI1'	2	2	0	2	1	1	2	2	0	2	1	1	2	2	0	2	0	2	2	2
hopAB1	0	0	0	0	0	2	0	0	0	0	2	0	0	0	0	0	1	0	0	0
hopAE1	2	0	0	0	2	2	0	0	0	0	2	2	0	2	0	0	2	2	0	2
