# Supplementary material for: Comprehensive analysis of draft genomes of two closely related pseudomonas syringae phylogroup 2b strains infecting mono- and dicotyledon host plants
Source: BMC Genomics. 2016 Dec 28;17(Suppl 14):1010. doi: 10.1186/s12864-016-3358-y (PMC5249006; doi:10.1186/s12864-016-3358-y)
Supplement: Additional file 12: — Distribution of mobile elements among the strains of phylogroup 2 (XLSX 50 kb) [file 12864_2016_3358_MOESM12_ESM.xlsx]

## Sheet: Additional File 12
Additional File 12: Distribution of mobile elements among the strains of phylogroup 2
2—gene is present
1—gene is truncated
0—gene is absent
M - strains infecting monocots
D - strains infecting dicots
indicate russian strains
	D	M	M	D	M	M	D	D	D	M	D	D	D	D	M	D	M	D	D	M
Mobile element	B301D	B64	2507	1845	BRIP34881	BRIP34876	B728a	CC440	CC94	BRIP39023	CRAFRU12	CC1458	CC457	ISPaVe013	HS191	DSM50252	M301072	ISPaVe037	PP1	SM
ISPsy27	1	0	0	0	0	0	1	0	1	0	1	0	0	1	0	0	0	0	0	0
ISPsy9	1	1	1	0	1	1	1	1	1	0	1	0	1	1	1	0	1	1	0	1
ISPsy28	1	0	0	0	0	0	1	0	1	0	1	0	0	1	0	0	1	0	0	0
ISPsy8	1	0	0	0	0	0	1	0	1	0	1	0	0	1	0	0	0	1	0	0
ISPpu19	1	0	1	1	0	0	1	1	1	0	1	1	1	1	1	1	1	0	1	1
ISPsy25	1	0	0	0	1	1	0	0	0	0	0	0	0	0	0	0	0	0	0	0
ISPsy6	1	0	0	0	0	0	1	0	1	0	1	0	0	1	0	0	0	0	0	0
ISPsy2	1	0	0	0	0	0	1	0	0	0	1	0	1	1	1	0	0	0	0	0
ISPssy	1	0	0	0	0	0	0	0	0	0	0	0	0	0	0	0	0	0	0	0
ISPa26	1	0	0	0	0	0	1	0	0	0	1	0	1	1	1	0	0	0	0	0
ISPpu15	1	0	0	0	0	0	1	0	0	0	1	0	0	1	0	0	0	0	0	0
ISPsy7	0	1	0	1	1	1	0	0	0	0	0	1	0	0	0	0	1	1	0	0
ISPsy29	0	1	0	0	0	0	0	0	0	1	0	0	1	1	0	0	0	1	0	0
ISPs1	0	1	1	1	1	1	0	0	1	0	0	0	1	0	1	0	1	0	1	1
ISPsy24	0	0	1	1	1	1	1	0	1	1	1	1	0	0	1	0	1	0	0	0
ISPsy36	0	0	0	1	0	0	0	0	1	0	0	0	0	1	0	0	0	0	1	0
ISPsy34	0	0	0	1	0	0	1	0	1	1	1	1	0	1	0	0	0	0	0	0
ISPsy13	0	0	0	1	1	1	1	0	1	1	1	1	1	0	1	0	1	0	1	0
ISPpu14	0	0	0	1	0	0	1	0	0	0	1	0	0	1	0	0	1	1	1	0
IS684	0	0	0	1	0	0	1	0	1	1	1	1	0	1	0	0	0	0	0	0
ISPpu13	0	0	0	0	1	1	0	0	0	0	0	0	0	0	0	0	1	0	0	0
ISStma11	0	0	0	0	1	1	0	0	0	0	0	0	0	0	0	0	0	0	0	0
ISPsy5	0	0	0	0	0	0	1	0	0	0	1	0	0	1	0	0	1	0	0	0
ISPa16	0	0	0	0	0	0	1	0	0	0	1	0	1	1	0	0	0	0	0	0
ISPpu18	0	0	0	0	0	0	1	0	0	0	1	0	1	1	0	0	0	0	0	0
ISPre2	0	0	0	0	0	0	1	0	0	0	1	0	1	1	0	0	0	0	0	0
ISPsp1	0	0	0	0	0	0	1	0	0	0	1	0	1	1	0	0	0	0	0	0
ISThi1	0	0	0	0	0	0	1	0	0	0	1	0	1	1	0	0	0	0	0	0
IS1384	0	0	0	0	0	0	1	0	0	0	1	0	1	1	0	0	0	0	0	0
ISPst5	0	0	0	0	0	0	1	0	0	0	1	0	1	1	0	0	0	0	0	0
ISPpu21	0	0	0	0	0	0	1	0	0	0	1	0	1	1	0	0	0	0	0	0
ISPst7	0	0	0	0	0	0	1	0	0	0	1	0	1	1	0	0	0	0	0	0
ISPa52	0	0	0	0	0	0	1	0	0	0	1	0	1	1	0	0	0	0	0	0
ISAch1	0	0	0	0	0	0	1	0	0	0	1	0	1	1	0	0	0	0	0	0
ISSal1	0	0	0	0	0	0	1	0	0	0	1	0	0	0	0	0	0	1	0	0
ISPa10	0	0	0	0	0	0	1	0	0	0	1	0	1	0	0	0	0	0	0	0
ISPre1	0	0	0	0	0	0	1	0	0	0	1	0	1	1	0	0	0	0	0	0
ISPsy30	0	0	0	0	0	0	0	0	1	0	0	0	0	0	0	0	0	0	1	0
ISPa41	0	0	0	0	0	0	0	0	0	1	0	0	0	0	0	0	1	0	1	0
ISPsp5	0	0	0	0	0	0	0	0	0	1	0	0	0	0	0	0	0	0	0	0
ISPsy17	0	0	0	0	0	0	0	0	0	0	0	0	1	0	1	0	0	0	0	0
ISXca2	0	0	0	0	0	0	0	0	0	0	0	0	0	1	0	0	0	0	0	0
ISPpu22	0	0	0	0	0	0	0	0	0	0	0	0	0	1	0	0	0	0	0	0
ISPen2	0	0	0	0	0	0	0	0	0	0	0	0	0	1	0	0	0	0	0	0
IS2000	0	0	0	0	0	0	0	0	0	0	0	0	0	0	1	0	0	0	0	0
ISPsy20	0	0	0	0	0	0	0	0	0	0	0	0	0	0	0	0	0	1	0	0
IS1406	0	0	0	0	0	0	0	0	0	0	0	0	0	0	0	0	0	1	0	0
IS52	0	0	0	0	0	0	0	0	0	0	0	0	0	0	0	0	0	1	0	0
ISPsp6	0	0	0	0	0	0	0	0	0	0	0	0	0	0	0	0	0	1	0	0
ISPa9	0	0	0	0	0	0	0	0	0	0	0	0	0	0	0	0	0	1	0	0
ISPre4	0	0	0	0	0	0	0	0	0	0	0	0	0	0	0	0	0	1	0	0
ISPsy14	0	0	0	0	0	0	0	0	0	0	0	0	0	0	0	0	0	1	0	0
ISPst3	0	0	0	0	0	0	0	0	0	0	0	0	0	0	0	0	0	1	0	0
ISPsy16	0	0	0	0	0	0	0	0	0	0	0	0	0	0	0	0	0	0	1	0
IS801	0	0	0	0	0	0	0	0	0	0	0	0	0	0	0	0	0	0	1	0
IS1492a	0	0	0	0	0	0	0	0	0	0	0	0	0	0	0	0	0	0	1	0
IS1492	0	0	0	0	0	0	0	0	0	0	0	0	0	0	0	0	0	0	1	0
ISAzvi6	0	0	0	0	0	0	0	0	0	0	0	0	0	0	0	0	0	0	1	0
ISPsy3	0	0	0	0	0	0	0	0	0	0	0	0	0	0	0	0	0	0	1	0
