# Supplementary material for: Comprehensive analysis of draft genomes of two closely related pseudomonas syringae phylogroup 2b strains infecting mono- and dicotyledon host plants
Source: BMC Genomics. 2016 Dec 28;17(Suppl 14):1010. doi: 10.1186/s12864-016-3358-y (PMC5249006; doi:10.1186/s12864-016-3358-y)
Supplement: Additional file 13: — List of seven COG-groups associated with the ability to infect dicots (XLSX 52 kb) [file 12864_2016_3358_MOESM13_ESM.xlsx]

## Sheet: Additional File 13
Additional File 13: List of seven COG-groups associated with the ability to infect dicots
COG-group	Function	Closest homologue among other bacterial genera	Reference
YP_235010.1 regulatory protein LysR	The regulating role of the LysR group genes in the exprission of the rovA gene, which is responsible for the virulence of the Yersinia enterobacterium, has been confirmed. The group LysR genes, denoted as RovM, are homologous to the PecT/HexA virulence regulators of the Erwinia phytopathogen genus.	LysR [Spirosoma linguale DSM 74] ADB36880.1 (Gram-positive bacteria) LysR [Burkholderia ubonensis] ref|WP_059753192.1| LysR [Brevundimonas diminuta] ref|WP_003170445.1	Heroven AK, Dersch P. RovM, a novel LysR-type regulator of the virulence activator gene rovA, controls cell invasion, virulence and motility of Yersinia pseudotuberculosis. Mol Microbiol. 2006 Dec;62(5):1469-83
YP_237386.1 regulatory protein LysR
YP_235613.1 regulatory protein LysR
YP_234265.1 lysine exporter protein LysE/YggA	Exporter of arginine and lysine; the protein encoded by the LysE gene is also involved in the transport of other metabolic products of bacteria.	lysine transporter LysE [Pantoea vagans] NCBI Reference Sequence: WP_033735527.1 (phytopathogenic enterobacteria)	Eggeling, L., and H. Sahm. 2003. New ubiquitous translocators: amino acid export by Corynebacterium glutamicum and Escherichia coli. Arch. Microbiol. 180:155-160.
YP_234264.1 regulatory proteins, AsC/Lrp	Lrp/AsnC (leucine-responsive regulatory protein/asparagine synthase C products) are important transcription regulators in bacteria; they determine the intensity of the metabolism.	AsnC family transcriptional regulator [Serratia plymuthica] Sequence ID: ref|WP_006324525.1| (phytopathogenic enterobacteria)	Deng W, Wang H, Xie J. Regulatory and pathogenesis roles of Mycobacterium Lrp/AsnC family transcriptional factors. J Cell Biochem. 2011 Oct;112(10):2655-62
YP_234628.1 membrane protein	In human and animal pathogens Salmonella enterica and Neisseria meningitidis, membrane proteins of the DedA group are involved in the protection of the bacterial membrane from cationic cytolytic peptides. They are also important for the functioning of the type III secretion system.	DedA family membrane protein [Pantoea sp. At-9b] ref|WP_013508373.1 (phytopathogenic enterobacteria)	Doerrler WT, Sikdar R, Kumar S, Boughner LA. New Functions for the Ancient DedA Membrane Protein Family. Journal of Bacteriology. 2013;195(1):3-11. doi:10.1128/JB.01006-12.
YP_235987.1 AraC family transcriptional regulator	The AraC family of transcription regulators controls the expression of virulence genes in pathogenic bacteria. Proper functioning of the genes of the third transport system is achieved by the interaction of several regulatory systems that affect the central gene expression regulator of the AraC family.	LysR family transcriptional regulator [Methylibium petroleiphilum] Sequence ID: ref|WP_011829066.1	Yang, Ji, Marija Tauschek, and Roy M. Robins-Browne. "Control of bacterial virulence by AraC-like regulators that respond to chemical signals."Trends in microbiology19.3 (2011): 128-135. Francis MS, Wolf-Watz H, Forsberg A. Regulation of type III secretion systems. Curr Opin Microbiol. 2002 Apr;5(2):166-72.
